# Supplementary material for: Metabarcoding of Antarctic Lichens from Areas with Different Deglaciation Times Reveals a High Diversity of Lichen-Associated Communities
Source: Genes (Basel). 2023 Apr 29;14(5):1019. doi: 10.3390/genes14051019 (PMC10218603; doi:10.3390/genes14051019)
Supplement: Supplementary file 1 [file genes-14-01019-s001.zip]

Archive with 2 entries (2 files):
- Beck&al2023_SuplMat_Scripts.pdf
- Beck&al2023_TableS1.csv
