# Supplementary material for: Metabarcoding of Antarctic Lichens from Areas with Different Deglaciation Times Reveals a High Diversity of Lichen-Associated Communities
Source: Genes (Basel). 2023 Apr 29;14(5):1019. doi: 10.3390/genes14051019 (PMC10218603; doi:10.3390/genes14051019)
Supplement: Supplementary file 1 [file genes-14-01019-s001.zip › Beck&al2023_TableS1.csv]

NCBI Genbank nt database BLAST � January 2022															UNITE database BLAST & taxonomy (general release - February 2020)												BOLD custom database BLAST - Fungi (October 2021)														sum raw reads in sample (after filtering for OTUs with less than 0.01% reads / sample) =>	36407	39689	68478	44265	42426	17653	27980	38104
NCBI_nt_Accession	NCBI_nt_TaxID	NCBI_nt_%_identity	NCBI_nt_%_Grade	NCBI_nt_Seq_length	NCBI_nt_Description	NCBI_nt_Domain	NCBI_nt_Phylum	NCBI_nt_Class	NCBI_nt_Order	NCBI_nt_Family	NCBI_nt_Genus	NCBI_nt_Species	ASV	cluster_size	Unite_Accession	Unite Species Hypothesis|Reference or Representative sequence	Unite_%_Pairwise_Identity	Unite_%_Grade	Unite_Match_Length	Unite_Kingdom	Unite_Phylum	Unite_Class	Unite_Order	Unite_Family	Unite_Genus	Unite_Species	BOLD_Process_ID	BOLD_HIT%ID	BOLD_%_Grade	BOLD_hit_Seq_Length	BOLD_Latitude	BOLD_Longitude	BOLD_Country	Phylum_BOLD_Fungi	Class_BOLD_Fungi	Order_BOLD_Fungi	Family_BOLD_Fungi	Genus_BOLD_Fungi	Species_BOLD_Fungi	Promille	sum_reads_per_OTU	B1599; CeChe; <5000; B_H5_run2018_14	B1605; VALK 15/01cVI; <5000; PC; B_H4_run2018_14	B1606; VALK 15/02bII; <5000; B_H4_run2018_14	B1611; GreP 15/01eIV; <5000; C_H4_run2018_14	B1612; GreP 15/01dI; <5000; B_H4_run2018_14	B1623; 140128e_CeNegro; <5000; B_H4_gesamt	B1625; VALK 15/01aIII; <5000; PC; B_H4_run2018_14	B1626; VALK 15/01eI; <5000; PC; B_H4_run2018_14
MH670336	223399	100.0%	100.0%	228	Placopsis contortuplicata voucher A.Beck VALK15/01cVI (M) M-0019660 small subunit ribosomal RNA gene, partial sequence, internal transcribed spacer 1, 5.8S ribosomal RNA gene, and internal transcribed spacer 2, complete sequence, and large subunit ribosomal RNA gene, partial sequence	Eukaryota	Ascomycota	Lecanoromycetes	Trapeliales	Trapeliaceae	Placopsis	Placopsis_contortuplicata	ASV_1	size=1233258	AY212818	SH1521565.08FU|reps	100.0%	96.1%	210	Fungi	Ascomycota	Lecanoromycetes	Trapeliales	Trapeliaceae	Placopsis	Placopsis_contortuplicata	GBSO330-13	100.0%	100.0%	228				Ascomycota	Lecanoromycetes	Agyriales	Agyriaceae	Placopsis	Placopsis_contortuplicata	396,66	26576,0	475,2	711,1	480,9	546,4	488,6	386,2	775,9	595,1
MH681103	2283347	100.0%	100.0%	226	Stichococcus sp. JB-2018a voucher A.Beck Potter150117c (M) M-0019675 small subunit ribosomal RNA gene, partial sequence, internal transcribed spacer 1 and 5.8S ribosomal RNA gene, complete sequence, and internal transcribed spacer 2, partial sequence	Eukaryota	Chlorophyta	Trebouxiophyceae	Prasiolales	Stichococcaceae	Stichococcus	Stichococcus_antarcticus	ASV_2	size=800041	KM020048	SH1623864.08FU|reps	87.7%	93.2%	228	Viridiplantae	Chlorophyta	unidentified	unidentified	unidentified	Stichococcus	Stichococcus_bacillaris														202,59	13573,4	167,5	255,2	347,3	251,7	213,4	374,4	220,1	241,7
MH670330	2283345	99.1%	99.6%	230	Placopsis antarctica voucher A.Beck ProSch140121b (M) M-0019676 small subunit ribosomal RNA gene, partial sequence, internal transcribed spacer 1, 5.8S ribosomal RNA gene, and internal transcribed spacer 2, complete sequence, and large subunit ribosomal RNA gene, partial sequence	Eukaryota	Ascomycota	Lecanoromycetes	Trapeliales	Trapeliaceae	Placopsis	Placopsis_antarctica	ASV_3	size=416091	MH670309	SH1521573.08FU|reps	99.0%	95.1%	210	Fungi	Ascomycota	Lecanoromycetes	Trapeliales	Trapeliaceae	Placopsis	Placopsis_contortuplicata	GBSO326-13	99.1%	99.6%	230				Ascomycota	Lecanoromycetes	Agyriales	Agyriaceae	Placopsis	Placopsis_parellina	150,86	10107,4	238,6	18,1	161,0	188,5	256,3	222,3	2,5	139,4
EU161239	387287	100.0%	100.0%	228	Ramalina terebrata voucher KOPRI L5 internal transcribed spacer 1, partial sequence, 5.8S ribosomal RNA gene and internal transcribed spacer 2, complete sequence, and 26S ribosomal RNA gene, partial sequence	Eukaryota	Ascomycota	Lecanoromycetes	Lecanorales	Ramalinaceae	Ramalina	Ramalina_terebrata	ASV_4	size=198823	EU161239	SH1562394.08FU|reps	100.0%	97.4%	216	Fungi	Ascomycota	Lecanoromycetes	Lecanorales	Ramalinaceae	Ramalina	Ramalina_terebrata	GBLEC1139-13	100.0%	100.0%	228				Ascomycota	Lecanoromycetes	Lecanorales	Ramalinaceae	Ramalina	Ramalina_terebrata	68,97	4620,8	0,4	0,0	0,1	0,0	0,0	0,5	0,0	0,0
KC456674	175245	100.0%	100.0%	228	Uncultured endophytic fungus clone 375S-07 internal transcribed spacer 1, partial sequence, 5.8S ribosomal RNA gene and internal transcribed spacer 2, complete sequence, and 28S ribosomal RNA gene, partial sequence	Eukaryota						uncultured_fungus	ASV_5	size=236586	KC456674	SH1518533.08FU|reps	100.0%	95.6%	208	Fungi	Ascomycota	Lecanoromycetes	Lecanorales	Parmeliaceae	Himantormia	Himantormia_lugubris	GBLEC911-13	100.0%	100.0%	228				Ascomycota	Lecanoromycetes	Lecanorales	Parmeliaceae	Himantormia	Himantormia_lugubris	58,40	3912,7	1,5	0,4	0,0	0,2	1,4	0,2	0,0	0,1
MN654632	1229085	100.0%	100.0%	227	Uncultured Trebouxia haplotype P_H16 internal transcribed spacer 1, partial sequence, 5.8S ribosomal RNA gene and internal transcribed spacer 2, complete sequence, and large subunit ribosomal RNA gene, partial sequence	Eukaryota	Chlorophyta	Trebouxiophyceae				uncultured_Trebouxia	ASV_6	size=85251	KY066346	SH1559568.08FU|reps	100.0%	100.0%	227	unidentified	unidentified	unidentified	unidentified	unidentified	unidentified	unidentified	GBTEL1209-13	97.7%	33.3%	43			Sweden	Ascomycota	Lecanoromycetes	Teloschistales	Teloschistaceae	Xanthoria	Xanthoria_parietina	27,51	1842,9	0,9	0,0	0,0	0,0	0,0	0,0	0,0	0,0
KJ754306	1534567	99.6%	99.8%	228	Trebouxia sp. 1 LM-2014 isolate L1188 internal transcribed spacer 1, partial sequence, 5.8S ribosomal RNA gene and internal transcribed spacer 2, complete sequence, and 28S ribosomal RNA gene, partial sequence	Eukaryota	Chlorophyta	Trebouxiophyceae	Trebouxiales	Trebouxiaceae	Trebouxia	Trebouxia_sp._1_LM-2014	ASV_7	size=64672	KJ754305	SH1559570.08FU|reps	99.6%	99.8%	228	Viridiplantae	Chlorophyta	Trebouxiophyceae	Trebouxiales	Trebouxiaceae	Trebouxia	Trebouxia_arboricola														22,86	1531,3	0,0	0,0	0,0	0,0	0,0	0,2	0,0	0,0
KX120254	1927420	100.0%	100.0%	276	Trebouxia sp. URa24 voucher TrebUR00056 internal transcribed spacer 1, partial sequence, 5.8S ribosomal RNA gene, complete sequence, and internal transcribed spacer 2, partial sequence	Eukaryota	Chlorophyta	Trebouxiophyceae	Trebouxiales	Trebouxiaceae	Trebouxia	Trebouxia_sp._URa24	ASV_8	size=10826	GU339206	SH1559585.08FU|reps	91.5%	95.7%	281	Viridiplantae	Chlorophyta	Trebouxiophyceae	Trebouxiales	Trebouxiaceae	Trebouxia	Trebouxia_sp.	GBSO5373-13	97.1%	60.8%	68				Glomeromycota	Glomeromycetes	Diversisporales	Diversisporaceae	Diversispora	Diversispora_eburnea	12,65	847,6	0,0	0,0	0,0	0,0	0,0	0,0	0,0	0,0
MH670330	2283345	99.1%	99.6%	230	Placopsis antarctica voucher A.Beck ProSch140121b (M) M-0019676 small subunit ribosomal RNA gene, partial sequence, internal transcribed spacer 1, 5.8S ribosomal RNA gene, and internal transcribed spacer 2, complete sequence, and large subunit ribosomal RNA gene, partial sequence	Eukaryota	Ascomycota	Lecanoromycetes	Trapeliales	Trapeliaceae	Placopsis	Placopsis_antarctica	ASV_9	size=15770	MH670309	SH1521573.08FU|reps	99.0%	95.1%	210	Fungi	Ascomycota	Lecanoromycetes	Trapeliales	Trapeliaceae	Placopsis	Placopsis_contortuplicata	GBSO326-13	99.1%	99.6%	230				Ascomycota	Lecanoromycetes	Agyriales	Agyriaceae	Placopsis	Placopsis_parellina	5,71	382,7	10,9	1,2	4,5	7,7	9,5	5,8	0,0	4,4
KJ826708	515147	87.8%	93.9%	229	Uncultured Capnodiales clone OTU_210 internal transcribed spacer 2, partial sequence	Eukaryota	Ascomycota	Dothideomycetes	Capnodiales			uncultured_Capnodiales	ASV_10	size=10177	EU707868	SH1577534.08FU|refs	80.4%	88.7%	225	Fungi	Ascomycota	Dothideomycetes	Capnodiales	Teratosphaeriaceae	Parateratosphaeria	Parateratosphaeria_marasasii	GBTRE146-13	80.1%	90.0%	236			Pacific_Ocean	Basidiomycota	Tremellomycetes	Tremellales		Hyalodendron	Hyalodendron_sp._JS1031	5,65	378,6	0,0	0,0	0,0	0,0	0,0	0,0	0,0	0,0
MH670394	2283346	100.0%	100.0%	226	Stichococcus allas small subunit ribosomal RNA gene, partial sequence, internal transcribed spacer 1 and 5.8S ribosomal RNA gene, complete sequence, and internal transcribed spacer 2, partial sequence	Eukaryota	Chlorophyta	Trebouxiophyceae	Prasiolales	Stichococcaceae	Deuterostichococcus	Deuterostichococcus_allas	ASV_11	size=24699	UDB0483655	SH2735781.08FU|reps	86.4%	91.9%	228	unidentified	unidentified	unidentified	unidentified	unidentified	unidentified	unidentified														3,76	252,1	0,0	0,0	0,0	0,0	0,0	0,2	0,0	0,0
MF181220	155900	93.9%	96.9%	228	Uncultured organism clone OTU_1442 5.8S ribosomal RNA gene, partial sequence, internal transcribed spacer 2, complete sequence, and large subunit ribosomal RNA gene, partial sequence							uncultured_organism	ASV_12	size=5878	UDB0305425	SH2726392.08FU|reps	93.3%	95.5%	223	unidentified	unidentified	unidentified	unidentified	unidentified	unidentified	unidentified	GBTRE899-13	92.1%	95.6%	227				Basidiomycota	Tremellomycetes	Tremellales	Tremellaceae	Tremella	Tremella_phaeophysciae	3,37	225,7	0,0	0,0	0,0	0,0	0,0	0,1	0,0	0,0
MK838299	2570835	100.0%	100.0%	228	Sistoderma sp1 voucher OTU124s 5.8S ribosomal RNA gene, partial sequence, internal transcribed spacer 2, complete sequence, and large subunit ribosomal RNA gene, partial sequence	Eukaryota	Basidiomycota	Agaricomycetes	Agaricales	Agaricaceae	Cystoderma	Cystoderma_sp._1_RAC-2019	ASV_13	size=18540	UDB038236	SH1538506.08FU|refs	99.1%	99.6%	228	Fungi	Basidiomycota	Agaricomycetes	Cantharellales	Cantharellales_fam_Incertae_sedis	Sistotrema	Sistotrema_autumnale	GBCAN1024-13	89.4%	91.8%	216			United_States	Basidiomycota	Agaricomycetes	Cantharellales				2,29	153,2	0,0	0,0	0,0	0,0	0,0	0,0	0,0	0,0
KJ827687	209475	89.5%	94.8%	229	Uncultured Dothideomycetes clone OTU_2561 internal transcribed spacer 2, partial sequence	Eukaryota	Ascomycota	Dothideomycetes				uncultured_Dothideomycetes	ASV_14	size=7561	KM186828	SH1571463.08FU|reps	89.5%	92.8%	220	Fungi	Ascomycota	Dothideomycetes	Capnodiales	Teratosphaeriaceae	Bryochiton	Bryochiton_perpusillus	GBCAP1290-13	85.3%	92.7%	232			South_Africa	Ascomycota	Dothideomycetes	Capnodiales	Teratosphaeriaceae	Teratosphaeria	Teratosphaeria_sp._CPC_13963	2,19	146,7	0,0	0,0	0,0	0,0	0,0	0,0	0,0	0,0
MH670330	2283345	99.1%	99.6%	228	Placopsis antarctica voucher A.Beck ProSch140121b (M) M-0019676 small subunit ribosomal RNA gene, partial sequence, internal transcribed spacer 1, 5.8S ribosomal RNA gene, and internal transcribed spacer 2, complete sequence, and large subunit ribosomal RNA gene, partial sequence	Eukaryota	Ascomycota	Lecanoromycetes	Trapeliales	Trapeliaceae	Placopsis	Placopsis_antarctica	ASV_15	size=5603	MH670309	SH1521573.08FU|reps	99.1%	95.8%	211	Fungi	Ascomycota	Lecanoromycetes	Trapeliales	Trapeliaceae	Placopsis	Placopsis_contortuplicata	GBSO326-13	99.1%	99.6%	228				Ascomycota	Lecanoromycetes	Agyriales	Agyriaceae	Placopsis	Placopsis_parellina	2,00	134,3	3,5	1,9	1,7	2,2	3,7	1,5	0,0	1,6
NR_159019	1766741	89.9%	93.9%	227	Tremella celata MAF Lich 19726 ITS region, from TYPE material	Eukaryota	Basidiomycota	Tremellomycetes	Tremellales	Tremellaceae	Tremella	Tremella_celata	ASV_16	size=5897	KT334577	SH1564428.08FU|refs	89.9%	93.8%	227	Fungi	Basidiomycota	Tremellomycetes	Tremellales	Tremellaceae	Tremella	Tremella_celata	GBTRE899-13	85.2%	92.1%	229				Basidiomycota	Tremellomycetes	Tremellales	Tremellaceae	Tremella	Tremella_phaeophysciae	1,99	133,2	0,0	0,0	0,0	0,0	0,0	0,0	0,0	0,0
JN084059	258253	97.4%	98.7%	228	Ramalina farinacea 18S ribosomal RNA gene, partial sequence, internal transcribed spacer 1, 5.8S ribosomal RNA gene, and internal transcribed spacer 2, complete sequence, and 28S ribosomal RNA gene, partial sequence	Eukaryota	Ascomycota	Lecanoromycetes	Lecanorales	Ramalinaceae	Ramalina	Ramalina_farinacea	ASV_17	size=4782	KT334584	SH1552299.08FU|reps	94.4%	93.9%	214	Fungi	Basidiomycota	Tremellomycetes	Tremellales	Tremellaceae	Tremella	Tremella_tuckerae	GBTRE896-13	98.1%	95.8%	213				Basidiomycota	Tremellomycetes	Tremellales	Tremellaceae	Tremella	Tremella_tuckerae	1,84	123,0	0,0	0,0	0,0	0,0	0,0	0,0	0,0	0,0
MT265900	2650617	100.0%	100.0%	227	Uncultured Epithamnolia clone 3991_99 5.8S ribosomal RNA gene, partial sequence, internal transcribed spacer 2, complete sequence, and large subunit ribosomal RNA gene, partial sequence	Eukaryota	Ascomycota	Leotiomycetes	Phacidiales			uncultured_Epithamnolia	ASV_18	size=3906	KY814536	SH1509523.08FU|reps	100.0%	93.6%	198	Fungi	Ascomycota	unidentified	unidentified	unidentified	unidentified	Ascomycota_sp.	GBSO2355-13	100.0%	100.0%	227				Ascomycota	Lecanoromycetes	Lecanorales	Lecideaceae	Lecidea	Lecidea_cancriformis	1,49	99,7	0,0	0,0	0,0	0,0	0,0	0,0	0,0	0,0
GU170841	285710	96.9%	98.5%	228	Lecidea cancriformis voucher Herbarium Tuerk 42990 18S ribosomal RNA gene, partial sequence, internal transcribed spacer 1, 5.8S ribosomal RNA gene, and internal transcribed spacer 2, complete sequence, and 28S ribosomal RNA gene, partial sequence<>Lecidea cancriformis voucher Herbarium Tuerk 42991 18S ribosomal RNA gene, partial sequence, internal transcribed spacer 1, 5.8S ribosomal RNA gene, a…	Eukaryota	Ascomycota	Lecanoromycetes	Lecideales	Lecideaceae	Lecidea	Lecidea_cancriformis	ASV_19	size=3435	MK620184	SH2711248.08FU|reps	96.9%	97.6%	224	Fungi	Ascomycota	Lecanoromycetes	Lecideales	Lecideaceae	Lecidea	Lecidea_cancriformis	GBSO5824-13	96.9%	98.5%	228				Ascomycota	Lecanoromycetes	Lecanorales	Lecideaceae	Lecidea	Lecidea_cancriformis	1,29	86,7	0,2	0,0	3,1	0,0	0,0	0,0	0,9	9,1
MH670330	2283345	97.8%	98.9%	228	Placopsis antarctica voucher A.Beck ProSch140121b (M) M-0019676 small subunit ribosomal RNA gene, partial sequence, internal transcribed spacer 1, 5.8S ribosomal RNA gene, and internal transcribed spacer 2, complete sequence, and large subunit ribosomal RNA gene, partial sequence	Eukaryota	Ascomycota	Lecanoromycetes	Trapeliales	Trapeliaceae	Placopsis	Placopsis_antarctica	ASV_20	size=2740	MH670309	SH1521573.08FU|reps	100.0%	93.2%	197	Fungi	Ascomycota	Lecanoromycetes	Trapeliales	Trapeliaceae	Placopsis	Placopsis_contortuplicata	GBSO326-13	97.8%	98.9%	228				Ascomycota	Lecanoromycetes	Agyriales	Agyriaceae	Placopsis	Placopsis_parellina	1,02	68,3	1,3	0,0	0,6	0,7	1,4	0,6	0,0	0,0
MH753594	2488986	100.0%	100.0%	228	Phialophora hyalina strain ATCC 201333 small subunit ribosomal RNA gene, partial sequence, internal transcribed spacer 1, 5.8S ribosomal RNA gene, and internal transcribed spacer 2, complete sequence, and large subunit ribosomal RNA gene, partial sequence	Eukaryota	Ascomycota	Leotiomycetes	Helotiales	Pleuroascaceae	Entimomentora	Entimomentora_hyalina	ASV_21	size=2898	MN265972	SH1648792.08FU|reps	100.0%	93.6%	199	Fungi	Ascomycota	Leotiomycetes	Helotiales	Helotiales_fam_Incertae_sedis	Leohumicola	Leohumicola_sp.	GBHEL2278-15	100.0%	93.6%	199			United_States	Ascomycota	Leotiomycetes	Helotiales				0,87	58,1	0,0	0,0	0,0	0,0	0,0	0,0	0,0	0,0
KM493940	175245	93.0%	96.5%	229	Uncultured fungus clone 454_400 5.8S ribosomal RNA gene, partial sequence, internal transcribed spacer 2, complete sequence, and 28S ribosomal RNA gene, partial sequence	Eukaryota						uncultured_fungus	ASV_22	size=2296	UDB0483655	SH2735781.08FU|reps	95.1%	96.2%	223	unidentified	unidentified	unidentified	unidentified	unidentified	unidentified	unidentified														0,73	49,0	0,0	0,0	0,0	0,0	0,0	0,0	0,0	0,0
JX036035	1198957	99.6%	99.8%	228	Caloplaca sp. s100 18S ribosomal RNA gene, partial sequence, internal transcribed spacer 1, 5.8S ribosomal RNA gene, and internal transcribed spacer 2, complete sequence, and 28S ribosomal RNA gene, partial sequence<>Amundsenia austrocontinentalis isolate s105 18S ribosomal RNA gene, partial sequence, internal transcribed spacer 1, 5.8S ribosomal RNA gene, and internal transcribed spacer 2, compl…	Eukaryota	Ascomycota	Lecanoromycetes	Teloschistales	Teloschistaceae	Caloplaca	Caloplaca_sp._s100	ASV_23	size=68558	JX036068	SH1548235.08FU|reps	99.6%	98.7%	223	Fungi	Ascomycota	Lecanoromycetes	Teloschistales	Teloschistaceae	unidentified	Teloschistaceae_sp.	GDBAE515-19	99.6%	99.8%	228	-69,3838	76,3813	Antarctica	Ascomycota	Lecanoromycetes					0,68	45,8	0,9	0,1	0,0	0,0	0,1	0,7	0,0	0,0
DQ166584	285713	97.4%	98.7%	231	Uncultured Trebouxia photobiont voucher J. Blaha b451 (GZU) internal transcribed spacer 1, partial sequence, and 5.8S ribosomal RNA gene and internal transcribed spacer 2, complete sequence	Eukaryota	Chlorophyta	Trebouxiophyceae	Trebouxiales	Trebouxiaceae	Trebouxia	uncultured_Trebouxia_photobiont	ASV_24	size=1458	KJ754305	SH1559570.08FU|reps	97.4%	98.7%	231	Viridiplantae	Chlorophyta	Trebouxiophyceae	Trebouxiales	Trebouxiaceae	Trebouxia	Trebouxia_arboricola														0,67	44,7	0,0	0,0	0,0	0,0	0,0	0,2	0,0	0,0
MH670330	2283345	97.8%	98.9%	230	Placopsis antarctica voucher A.Beck ProSch140121b (M) M-0019676 small subunit ribosomal RNA gene, partial sequence, internal transcribed spacer 1, 5.8S ribosomal RNA gene, and internal transcribed spacer 2, complete sequence, and large subunit ribosomal RNA gene, partial sequence	Eukaryota	Ascomycota	Lecanoromycetes	Trapeliales	Trapeliaceae	Placopsis	Placopsis_antarctica	ASV_25	size=1749	MH670309	SH1521573.08FU|reps	100.0%	93.9%	200	Fungi	Ascomycota	Lecanoromycetes	Trapeliales	Trapeliaceae	Placopsis	Placopsis_contortuplicata	GBSO326-13	97.8%	98.9%	230				Ascomycota	Lecanoromycetes	Agyriales	Agyriaceae	Placopsis	Placopsis_parellina	0,66	44,4	1,2	0,0	0,5	0,7	1,3	0,6	0,0	0,0
KJ826708	515147	81.7%	90.8%	229	Uncultured Capnodiales clone OTU_210 internal transcribed spacer 2, partial sequence	Eukaryota	Ascomycota	Dothideomycetes	Capnodiales			uncultured_Capnodiales	ASV_26	size=1474	KF477217	SH1746090.08FU|refs_singleton	93.3%	65.9%	89	Fungi	Ascomycota	Eurotiomycetes	Onygenales	Nannizziopsiaceae	Nannizziopsis	Nannizziopsis_obscura	ITSIM3223-15	93.3%	65.9%	89	38,883	-77,017	United_States	Ascomycota	Eurotiomycetes	Onygenales	Onygenaceae	Nannizziopsis	Nannizziopsis_obscura	0,63	42,1	22,2	0,0	0,0	0,0	0,0	0,5	0,0	0,0
MZ502376	442470	81.7%	90.8%	229	Arthonia glebosa voucher jr 0.252 small subunit ribosomal RNA gene, partial sequence, internal transcribed spacer 1, 5.8S ribosomal RNA gene, and internal transcribed spacer 2, complete sequence, and large subunit ribosomal RNA gene, partial sequence	Eukaryota	Ascomycota	Arthoniomycetes	Arthoniales	Arthoniaceae	Arthonia	Arthonia_glebosa	ASV_27	size=1698	MH510026	SH2706014.08FU|reps	81.3%	90.6%	235	Fungi	Ascomycota	Arthoniomycetes	Arthoniales	Arthoniaceae	Bryostigma	Bryostigma_sp.	OLICH4022-17	78.3%	84.1%	211	64,5581	12,3776	Norway	Ascomycota	Arthoniomycetes	Arthoniales	Arthoniaceae	Arthonia	Arthonia_didyma	0,62	41,4	0,0	0,0	0,0	0,0	0,0	0,0	0,0	0,0
MF181673	155900	99.6%	99.8%	228	Uncultured organism clone OTU_1423 5.8S ribosomal RNA gene, partial sequence, internal transcribed spacer 2, complete sequence, and large subunit ribosomal RNA gene, partial sequence							uncultured_organism	ASV_28	size=1531	UDB0532921	SH1647626.08FU|reps	98.0%	93.8%	204	Fungi	Ascomycota	Leotiomycetes	Helotiales	Leotiaceae	Gorgomyces	Gorgomyces_sp.	GBSO1183-13	95.2%	97.6%	229				Ascomycota	Leotiomycetes	Leotiales	Leotiaceae	Flagellospora	Flagellospora_curvula	0,62	41,3	0,0	0,0	0,0	0,0	0,0	0,0	0,0	0,0
KC965530	175245	95.2%	97.6%	229	Uncultured fungus clone 68_NA2_P31_D13 18S ribosomal RNA gene, partial sequence, internal transcribed spacer 1, 5.8S ribosomal RNA gene, and internal transcribed spacer 2, complete sequence, and 28S ribosomal RNA gene, partial sequence	Eukaryota						uncultured_fungus	ASV_29	size=1124	UDB0445937	SH2722091.08FU|reps	92.3%	91.1%	207	unidentified	unidentified	unidentified	unidentified	unidentified	unidentified	unidentified	GBSO3977-13	87.0%	93.5%	238				Ascomycota	Eurotiomycetes	Chaetothyriales	Herpotrichiellaceae	Capronia	Capronia_sp._96003a	0,56	37,8	4,0	0,4	0,0	0,0	0,0	0,2	0,0	0,0
FR682253	175243	92.2%	96.1%	230	Uncultured Ascomycota genomic DNA containing 18S rRNA gene, ITS1, 5.8S rRNA gene, ITS2, 28S rRNA gene, clone BF-OTU510	Eukaryota	Ascomycota					uncultured_Ascomycota	ASV_30	size=1319	JX036083	SH1553429.08FU|reps	93.5%	93.9%	216	Fungi	Ascomycota	Lecanoromycetes	Lecanorales	Catillariaceae	Austrolecia	Austrolecia_sp.	GBLEC6298-15	93.5%	93.7%	215				Ascomycota	Lecanoromycetes	Lecanorales	Catillariaceae	Austrolecia	Austrolecia_sp.	0,51	33,9	0,0	0,0	0,0	0,0	0,0	0,0	0,0	0,0
MT604176	5548	100.0%	100.0%	228	Trichoderma longibrachiatum strain KABOFT5. internal transcribed spacer 1, partial sequence, 5.8S ribosomal RNA gene and internal transcribed spacer 2, complete sequence, and large subunit ribosomal RNA gene, partial sequence	Eukaryota	Ascomycota	Sordariomycetes	Hypocreales	Hypocreaceae	Trichoderma	Trichoderma_longibrachiatum	ASV_31	size=5934	Z31019	SH2303506.08FU|refs	100.0%	98.9%	223	Fungi	Ascomycota	Sordariomycetes	Hypocreales	Hypocreaceae	Trichoderma	Trichoderma_longibrachiatum	MGEN335-14	100.0%	100.0%	228	24,2707	72,5104	India	Ascomycota	Sordariomycetes	Hypocreales	Hypocreaceae	Trichoderma	Trichoderma_longibrachiatum	0,51	33,9	0,6	0,0	0,0	0,0	0,0	0,0	0,0	0,1
KJ607904	1536653	96.5%	98.3%	229	Amandinea coniops voucher HSG080113-32 18S ribosomal RNA gene, partial sequence, internal transcribed spacer 1, 5.8S ribosomal RNA gene, and internal transcribed spacer 2, complete sequence, and 28S ribosomal RNA gene, partial sequence	Eukaryota	Ascomycota	Lecanoromycetes	Caliciales	Caliciaceae	Amandinea	Amandinea_coniops	ASV_32	size=1174	UDB0616711	SH1518870.08FU|reps	90.5%	91.3%	211	Fungi	Ascomycota	Lecanoromycetes	Caliciales	Caliciaceae	Amandinea	Amandinea_punctata	GBTEL1148-13	96.5%	98.3%	229				Ascomycota	Lecanoromycetes	Teloschistales	Physciaceae	Buellia	Buellia_frigida	0,47	31,2	0,0	0,0	0,0	0,0	0,0	0,0	0,0	0,0
MT645944	1707700	100.0%	100.0%	277	Cladosporium sp. strain 18BPLE031 internal transcribed spacer 1, partial sequence, 5.8S ribosomal RNA gene and internal transcribed spacer 2, complete sequence, and large subunit ribosomal RNA gene, partial sequence	Eukaryota	Ascomycota	Dothideomycetes	Cladosporiales	Cladosporiaceae	Cladosporium	Cladosporium_sp.	ASV_33	size=5474	HM148092	SH2320220.08FU|refs	100.0%	100.0%	277	Fungi	Ascomycota	Dothideomycetes	Capnodiales	Cladosporiaceae	Cladosporium	Cladosporium_flabelliforme	GBTRE146-13	100.0%	100.0%	277			Pacific_Ocean	Basidiomycota	Tremellomycetes	Tremellales		Hyalodendron	Hyalodendron_sp._JS1031	0,45	30,0	0,4	0,0	0,0	0,0	0,1	0,0	0,0	0,1
LC381749	171248	98.7%	98.8%	227	Uncultured alga genes for 5.8S rRNA, ITS2, 28S rRNA, partial and complete sequence, note: OTU18	Eukaryota						uncultured_alga	ASV_34	size=1393	KJ754305	SH1559570.08FU|reps	97.8%	98.7%	227	Viridiplantae	Chlorophyta	Trebouxiophyceae	Trebouxiales	Trebouxiaceae	Trebouxia	Trebouxia_arboricola														0,44	29,6	0,0	0,0	0,0	0,0	0,0	0,0	0,0	0,0
MT127231	429477	93.4%	96.7%	227	Verrucaria latebrosa small subunit ribosomal RNA gene, partial sequence, internal transcribed spacer 1, 5.8S ribosomal RNA gene, and internal transcribed spacer 2, complete sequence, and large subunit ribosomal RNA gene, partial sequence	Eukaryota	Ascomycota	Eurotiomycetes	Verrucariales	Verrucariaceae	Verrucaria	Verrucaria_latebrosa	ASV_35	size=1390	FJ664864	SH1576524.08FU|reps	95.0%	91.3%	199	Fungi	Ascomycota	Eurotiomycetes	Verrucariales	Verrucariaceae	Verrucaria	Verrucaria_latebrosa	GBSO5724-13	93.4%	96.7%	227				Ascomycota	Eurotiomycetes	Verrucariales	Verrucariaceae	Verrucaria	Verrucaria_latebrosa	0,44	29,3	0,0	0,0	0,0	0,0	0,0	0,0	0,0	0,0
MH232546	861520	88.6%	94.3%	228	Lecidea polypycnidophora voucher 20177582 small subunit ribosomal RNA gene, partial sequence, internal transcribed spacer 1, 5.8S ribosomal RNA gene, and internal transcribed spacer 2, complete sequence, and large subunit ribosomal RNA gene, partial sequence	Eukaryota	Ascomycota	Lecanoromycetes	Lecideales	Lecideaceae	Lecidea	Lecidea_polypycnidophora	ASV_36	size=830	MK620204	SH2711242.08FU|reps	87.2%	92.7%	227	Fungi	Ascomycota	Lecanoromycetes	Lecideales	Lecideaceae	Lecidea	Lecidea_cancriformis	GBSO5832-13	88.6%	94.3%	228			United_States	Ascomycota	Lecanoromycetes	Lecanorales	Lecideaceae	Lecidea	Lecidea_sp._JCL-1165	0,39	26,0	5,2	0,0	0,0	0,0	0,0	1,6	0,0	0,0
KJ607904	1536653	94.3%	97.1%	228	Amandinea coniops voucher HSG080113-32 18S ribosomal RNA gene, partial sequence, internal transcribed spacer 1, 5.8S ribosomal RNA gene, and internal transcribed spacer 2, complete sequence, and 28S ribosomal RNA gene, partial sequence	Eukaryota	Ascomycota	Lecanoromycetes	Caliciales	Caliciaceae	Amandinea	Amandinea_coniops	ASV_37	size=1625	EU681282	SH1518871.08FU|reps	87.8%	93.9%	229	Fungi	Ascomycota	Lecanoromycetes	Caliciales	Caliciaceae	Amandinea	Amandinea_punctata	GBTEL1148-13	94.3%	97.1%	228				Ascomycota	Lecanoromycetes	Teloschistales	Physciaceae	Buellia	Buellia_frigida	0,38	25,5	0,0	0,0	0,1	0,0	0,7	0,0	0,0	0,0
MT266360	175245	93.0%	96.5%	228	Uncultured fungus clone 3991_820 5.8S ribosomal RNA gene, partial sequence, internal transcribed spacer 2, complete sequence, and large subunit ribosomal RNA gene, partial sequence	Eukaryota						uncultured_fungus	ASV_38	size=811	UDB0436126	SH2729576.08FU|reps	92.0%	94.9%	224	unidentified	unidentified	unidentified	unidentified	unidentified	unidentified	unidentified	GBHYP10402-15	90.9%	95.4%	230			United_States	Ascomycota	Sordariomycetes	Hypocreales				0,35	23,4	0,0	0,0	0,0	0,0	0,0	0,0	0,0	0,0
AF282099	161853	87.9%	90.5%	215	Waynea californica internal transcribed spacer 1, 5.8S ribosomal RNA gene, and internal transcribed spacer 2, complete sequence	Eukaryota	Ascomycota	Lecanoromycetes	Lecanorales	Ramalinaceae	Waynea	Waynea_californica	ASV_39	size=1093	MG838198	SH1524338.08FU|reps	88.3%	86.7%	197	Fungi	Ascomycota	Lecanoromycetes	Lecanorales	Ramalinaceae	unidentified	Ramalinaceae_sp.	GBLEC6173-14	87.9%	90.6%	215			United_States	Ascomycota	Lecanoromycetes	Lecanorales	Ramalinaceae	Waynea	Waynea_californica	0,34	22,9	0,0	0,0	0,0	0,0	0,3	0,1	0,0	0,0
KT219839	175245	88.2%	94.1%	229	Uncultured fungus clone MOTULB_676 5.8S ribosomal RNA gene and internal transcribed spacer 2, partial sequence	Eukaryota						uncultured_fungus	ASV_40	size=800	KF296799	SH1576529.08FU|reps	88.3%	88.9%	206	Fungi	unidentified	unidentified	unidentified	unidentified	unidentified	Fungi_sp.	GBSO5709-13	87.0%	93.5%	230				Ascomycota	Eurotiomycetes	Verrucariales	Verrucariaceae	Verrucaria	Verrucaria_sp._AO-2009b	0,31	21,1	0,0	0,0	0,0	0,0	0,2	0,0	0,0	0,0
KP897464	175245	95.7%	97.8%	230	Uncultured fungus clone 2168_350 5.8S ribosomal RNA gene, partial sequence, internal transcribed spacer 2, complete sequence, and large subunit ribosomal RNA gene, partial sequence	Eukaryota						uncultured_fungus	ASV_41	size=676	KF901534	SH1549753.08FU|reps	93.3%	95.4%	225	Fungi	Ascomycota	Dothideomycetes	Capnodiales	Mycosphaerellaceae	Mycosphaerella	Mycosphaerella_pseudocryptica	GBCAP1310-13	95.2%	97.6%	229			South_Africa	Ascomycota	Dothideomycetes	Capnodiales	Teratosphaeriaceae	Teratosphaeria	Teratosphaeria_knoxdaviesii	0,27	18,0	0,0	0,0	0,0	0,0	0,0	0,0	0,0	0,0
NR_111878	1387551	93.3%	66.1%	89	Nannizziopsis obscura UAMH 5875 ITS region, from TYPE material<>Nannizziopsis obscura strain UAMH 5875 18S ribosomal RNA gene, partial sequence, internal transcribed spacer 1, 5.8S ribosomal RNA gene, and internal transcribed spacer 2, complete sequence, and 28S ribosomal RNA gene, partial sequence	Eukaryota	Ascomycota	Eurotiomycetes	Onygenales	Nannizziopsiaceae	Nannizziopsis	Nannizziopsis_obscura	ASV_42	size=702	KF477217	SH1746090.08FU|refs_singleton	93.3%	66.0%	89	Fungi	Ascomycota	Eurotiomycetes	Onygenales	Nannizziopsiaceae	Nannizziopsis	Nannizziopsis_obscura	ITSIM3223-15	93.3%	66.0%	89	38,883	-77,017	United_States	Ascomycota	Eurotiomycetes	Onygenales	Onygenaceae	Nannizziopsis	Nannizziopsis_obscura	0,27	17,9	16,5	0,0	0,0	0,0	0,0	0,0	0,0	0,0
MH717167	2034417	99.6%	99.8%	228	Steinera intricata isolate APL263 small subunit ribosomal RNA gene, partial sequence, internal transcribed spacer 1, 5.8S ribosomal RNA gene, and internal transcribed spacer 2, complete sequence, and large subunit ribosomal RNA gene, partial sequence	Eukaryota	Ascomycota	Lecanoromycetes	Arctomiales	Arctomiaceae	Steinera	Steinera_intricata	ASV_43	size=406	MH717167	SH1574557.08FU|reps	99.5%	95.8%	210	Fungi	Ascomycota	Lecanoromycetes	Peltigerales	Koerberiaceae	Steinera	Steinera_sp.	GBSO970-13	82.2%	91.1%	230			Ecuador	Ascomycota	Lecanoromycetes	Agyriales	Agyriaceae	Trapeliopsis	Trapeliopsis_glaucolepidea	0,26	17,1	0,0	0,6	0,0	0,0	0,3	0,0	0,0	0,0
DQ534479	223399	98.7%	99.3%	228	Placopsis contortuplicata 18S ribosomal RNA gene, partial sequence, internal transcribed spacer 1, 5.8S ribosomal RNA gene, and internal transcribed spacer 2, complete sequence, and 28S ribosomal RNA gene, partial sequence	Eukaryota	Ascomycota	Lecanoromycetes	Trapeliales	Trapeliaceae	Placopsis	Placopsis_contortuplicata	ASV_44	size=857	MH670309	SH1521573.08FU|reps	97.6%	94.9%	210	Fungi	Ascomycota	Lecanoromycetes	Trapeliales	Trapeliaceae	Placopsis	Placopsis_contortuplicata	GBSO2351-13	98.7%	99.3%	228				Ascomycota	Lecanoromycetes	Agyriales	Agyriaceae	Placopsis	Placopsis_contortuplicata	0,24	16,3	0,0	2,7	0,0	0,0	0,0	0,0	0,2	3,8
KP314458	108946	98.2%	99.1%	228	Lecanora polytropa voucher ZT2013218 internal transcribed spacer 1, partial sequence, 5.8S ribosomal RNA gene, complete sequence, and internal transcribed spacer 2, partial sequence	Eukaryota	Ascomycota	Lecanoromycetes	Lecanorales	Lecanoraceae	Lecanora	Lecanora_polytropa	ASV_45	size=687	MK970661	SH1507132.08FU|reps	97.6%	94.6%	209	Fungi	Ascomycota	Lecanoromycetes	Lecanorales	Lecanoraceae	unidentified	Lecanoraceae_sp.	GDBAE075-19	97.8%	98.9%	228	-67,6628	46,1418	Antarctica	Ascomycota	Lecanoromycetes	Lecanorales	Lecanoraceae	Lecanora	Lecanora_polytropa	0,24	16,2	0,0	0,0	0,0	0,0	16,1	0,0	0,0	0,0
AF282099	161853	89.3%	87.1%	196	Waynea californica internal transcribed spacer 1, 5.8S ribosomal RNA gene, and internal transcribed spacer 2, complete sequence	Eukaryota	Ascomycota	Lecanoromycetes	Lecanorales	Ramalinaceae	Waynea	Waynea_californica	ASV_46	size=619	KC965544	SH1647707.08FU|reps	87.7%	86.1%	195	Fungi	Ascomycota	Lecanoromycetes	Lecanorales	Ramalinaceae	Toniniopsis	Toniniopsis_sp.	GBLEC6173-14	89.3%	86.9%	196			United_States	Ascomycota	Lecanoromycetes	Lecanorales	Ramalinaceae	Waynea	Waynea_californica	0,24	16,0	0,0	0,0	0,0	0,0	0,2	0,0	0,0	0,0
MK019172	1950116	99.6%	99.8%	228	Capronia sp. isolate OTU1169 internal transcribed spacer 1, partial sequence, 5.8S ribosomal RNA gene and internal transcribed spacer 2, complete sequence, and large subunit ribosomal RNA gene, partial sequence	Eukaryota	Ascomycota	Eurotiomycetes	Chaetothyriales	Herpotrichiellaceae	Capronia	Capronia_sp.	ASV_47	size=718	UDB0497932	SH1547497.08FU|reps	98.6%	96.9%	217	Fungi	Ascomycota	Eurotiomycetes	Chaetothyriales	unidentified	unidentified	Chaetothyriales_sp.	GBSO13718-15	97.2%	96.4%	218			Germany	Ascomycota	Eurotiomycetes	Chaetothyriales				0,22	14,9	0,0	0,0	0,0	0,0	0,0	0,0	0,0	0,0
DQ534467	387284	99.6%	99.8%	228	Lecania brialmontii 18S ribosomal RNA gene, partial sequence, internal transcribed spacer 1, 5.8S ribosomal RNA gene, and internal transcribed spacer 2, complete sequence, and 28S ribosomal RNA gene, partial sequence	Eukaryota	Ascomycota	Lecanoromycetes	Lecanorales	Ramalinaceae	Lecania	Lecania_brialmontii	ASV_48	size=28524	AM292677	SH1524624.08FU|reps	100.0%	95.8%	209	Fungi	Ascomycota	Lecanoromycetes	Lecanorales	Ramalinaceae	unidentified	Ramalinaceae_sp.	GBLEC910-13	99.6%	99.8%	228				Ascomycota	Lecanoromycetes	Lecanorales	Ramalinaceae	Lecania	Lecania_brialmontii	0,21	14,1	0,5	0,1	0,0	0,0	0,0	0,2	0,0	0,0
DQ166584	285713	97.4%	98.7%	228	Uncultured Trebouxia photobiont voucher J. Blaha b451 (GZU) internal transcribed spacer 1, partial sequence, and 5.8S ribosomal RNA gene and internal transcribed spacer 2, complete sequence	Eukaryota	Chlorophyta	Trebouxiophyceae	Trebouxiales	Trebouxiaceae	Trebouxia	uncultured_Trebouxia_photobiont	ASV_49	size=481	KJ754305	SH1559570.08FU|reps	97.4%	98.7%	228	Viridiplantae	Chlorophyta	Trebouxiophyceae	Trebouxiales	Trebouxiaceae	Trebouxia	Trebouxia_arboricola														0,21	14,0	0,0	0,0	0,0	0,0	0,0	0,0	0,0	0,0
KJ826983	175243	85.2%	92.6%	230	Uncultured Ascomycota clone OTU_842 internal transcribed spacer 2, partial sequence	Eukaryota	Ascomycota					uncultured_Ascomycota	ASV_50	size=342	KC966342	SH1650263.08FU|reps	84.6%	79.8%	175	Fungi	Ascomycota	Eurotiomycetes	Sclerococcales	Sclerococcaceae	Sclerococcum	Sclerococcum_deminutum	GBLEC6533-15	84.6%	79.8%	175	76,23	-119,3	Canada	Ascomycota	Lecanoromycetes	Lecanorales	Parmeliaceae			0,18	11,9	0,0	0,0	0,0	0,0	0,0	0,0	0,0	0,0
MW033381	2774268	100.0%	100.0%	227	Xenopolyscytalum sp. FC2018-15-2 internal transcribed spacer 1, partial sequence, 5.8S ribosomal RNA gene and internal transcribed spacer 2, complete sequence, and large subunit ribosomal RNA gene, partial sequence	Eukaryota	Ascomycota	Leotiomycetes	Helotiales	Hamatocanthoscyphaceae	Xenopolyscytalum	Xenopolyscytalum_sp._FC2018-15-2	ASV_51	size=577	HQ599581	SH1522486.08FU|refs	99.5%	94.0%	201	Fungi	Ascomycota	Leotiomycetes	Helotiales	Helotiales_fam_Incertae_sedis	Xenopolyscytalum	Xenopolyscytalum_pinea	GBHEL938-13	99.6%	99.8%	227				Ascomycota	Leotiomycetes	Helotiales		Xenopolyscytalum	Xenopolyscytalum_pinea	0,18	11,9	0,0	0,0	0,0	0,0	0,0	0,0	0,0	0,0
KR266672	175245	95.7%	97.8%	231	Uncultured fungus clone denovo532 internal transcribed spacer 2, partial sequence	Eukaryota						uncultured_fungus	ASV_52	size=489	KC456741	SH1616378.08FU|reps	95.8%	93.9%	212	Fungi	Ascomycota	Eurotiomycetes	Chaetothyriales	unidentified	unidentified	Chaetothyriales_sp.	GBSO2027-13	93.5%	96.8%	232				Ascomycota	Eurotiomycetes	Chaetothyriales	Herpotrichiellaceae	Cladophialophora	Cladophialophora_minutissima	0,18	11,8	0,0	0,0	0,0	0,0	0,0	0,0	0,0	0,0
KC965610	175245	90.4%	95.2%	229	Uncultured fungus clone 87_NA11_P31_N11 18S ribosomal RNA gene, partial sequence, internal transcribed spacer 1, 5.8S ribosomal RNA gene, and internal transcribed spacer 2, complete sequence, and 28S ribosomal RNA gene, partial sequence	Eukaryota						uncultured_fungus	ASV_53	size=375	AM292677	SH1524624.08FU|reps	89.5%	90.1%	209	Fungi	Ascomycota	Lecanoromycetes	Lecanorales	Ramalinaceae	unidentified	Ramalinaceae_sp.	KNWRL026-13	90.1%	95.0%	229	60,462	-150,183	United_States	Ascomycota	Lecanoromycetes	Lecanorales	Ramalinaceae	Lecania	Lecania_dubitans	0,17	11,4	0,0	0,0	0,0	0,0	0,0	0,0	0,0	0,0
AF282099	161853	87.4%	90.2%	215	Waynea californica internal transcribed spacer 1, 5.8S ribosomal RNA gene, and internal transcribed spacer 2, complete sequence	Eukaryota	Ascomycota	Lecanoromycetes	Lecanorales	Ramalinaceae	Waynea	Waynea_californica	ASV_54	size=479	MG838198	SH1524338.08FU|reps	86.8%	85.9%	197	Fungi	Ascomycota	Lecanoromycetes	Lecanorales	Ramalinaceae	unidentified	Ramalinaceae_sp.	GBLEC6173-14	87.4%	90.4%	215			United_States	Ascomycota	Lecanoromycetes	Lecanorales	Ramalinaceae	Waynea	Waynea_californica	0,16	10,7	0,0	0,0	0,0	0,6	0,0	0,0	0,0	0,0
HG973000	1274662	100.0%	100.0%	277	Coccomyxa viridis genomic DNA containing 18S rRNA gene, ITS1, 5.8S rRNA gene, ITS2 and 28S rRNA gene, strain Wien C19	Eukaryota	Chlorophyta	Trebouxiophyceae			Coccomyxa	Coccomyxa_viridis	ASV_55	size=24517	UDB0144854	SH1508978.08FU|reps	100.0%	100.0%	277	Viridiplantae	Chlorophyta	unidentified	unidentified	unidentified	Coccomyxa	Coccomyxa_sp.	GBUN3370-13	94.3%	59.0%	70			Namibia	Glomeromycota						0,15	10,1	0,2	0,0	0,0	0,0	0,0	0,7	0,0	0,0
AY425659	258903	86.8%	33.4%	68	Protoblastenia aurata voucher M-0028122 18S ribosomal RNA gene, partial sequence, internal transcribed spacer 1 and 5.8S ribosomal RNA gene, complete sequence, and internal transcribed spacer 2, partial sequence	Eukaryota	Ascomycota	Lecanoromycetes	Lecanorales	Psoraceae	Protoblastenia	Protoblastenia_aurata	ASV_56	size=526	AY425658	SH1519028.08FU|reps	86.8%	33.3%	68	Fungi	Ascomycota	Lecanoromycetes	Lecanorales	Psoraceae	Protoblastenia	Protoblastenia_aurata	GBLEC264-13	86.8%	33.3%	68				Ascomycota	Lecanoromycetes	Lecanorales	Psoraceae	Protoblastenia	Protoblastenia_aurata	0,15	10,1	0,0	0,0	0,0	0,0	0,0	0,0	0,0	0,0
KC965879	175245	94.0%	86.5%	182	Uncultured fungus clone 103_NA10_P32_K12 18S ribosomal RNA gene, partial sequence, internal transcribed spacer 1, 5.8S ribosomal RNA gene, and internal transcribed spacer 2, complete sequence, and 28S ribosomal RNA gene, partial sequence	Eukaryota						uncultured_fungus	ASV_57	size=461	JQ081444	SH1553535.08FU|reps	87.0%	87.8%	207	Fungi	Ascomycota	Arthoniomycetes	Arthoniales	unidentified	unidentified	Arthoniales_sp.	GBSO13252-15	87.0%	87.8%	207			Brazil	Ascomycota	Arthoniomycetes	Arthoniales				0,15	10,1	0,0	0,0	0,0	0,0	0,0	0,0	0,0	0,0
MG206522	175243	99.6%	99.8%	228	Uncultured Ascomycota clone New.ReferenceOTU157 5.8S ribosomal RNA gene, partial sequence, internal transcribed spacer 2, complete sequence, and large subunit ribosomal RNA gene, partial sequence	Eukaryota	Ascomycota					uncultured_Ascomycota	ASV_58	size=495	HQ709322	SH1557298.08FU|refs	98.3%	99.1%	230	Fungi	Ascomycota	Eurotiomycetes	Chaetothyriales	Trichomeriaceae	Knufia	Knufia_peltigerae	GBSO13558-15	98.3%	99.1%	230				Ascomycota	Eurotiomycetes	Chaetothyriales	Herpotrichiellaceae	Capronia	Capronia_peltigerae	0,14	9,4	0,0	0,5	0,0	0,7	0,0	0,0	0,0	0,0
AB570312	860793	82.4%	90.7%	233	Dictyocatenulata alba genes for ITS1, 5.8S rRNA, ITS2, 28S rRNA, partial and complete sequence, strain: JCM 5359<>Dictyocatenulata alba genes for ITS1, 5.8S rRNA, ITS2, 28S rRNA, partial and complete sequence, strain: JCM 5360	Eukaryota	Ascomycota				Dictyocatenulata	Dictyocatenulata_alba	ASV_59	size=230	AB570313	SH1554971.08FU|reps	88.4%	76.0%	146	Fungi	Ascomycota	Lecanoromycetes	Lecanoromycetes_ord_Incertae_sedis	Lecanoromycetes_fam_Incertae_sedis	Dictyocatenulata	Dictyocatenulata_alba	GBSO5531-13	91.7%	64.3%	84				Ascomycota	Leotiomycetes	Rhytismatales	Rhytismataceae	Lophodermium	Lophodermium_kumaunicum	0,14	9,2	0,0	0,0	0,0	0,0	0,0	0,0	0,0	0,0
MN128420	2316370	85.1%	91.5%	228	Cystobasidiales sp. strain KBP:Y-6526 internal transcribed spacer 1, partial sequence, 5.8S ribosomal RNA gene and internal transcribed spacer 2, complete sequence, and large subunit ribosomal RNA gene, partial sequence	Eukaryota	Basidiomycota	Cystobasidiomycetes	Cystobasidiales			Cystobasidiales_sp.	ASV_60	size=346	UDB057700	SH2722041.08FU|reps	83.9%	90.6%	223	unidentified	unidentified	unidentified	unidentified	unidentified	unidentified	unidentified	GBSO15573-15	83.2%	90.3%	226			United_States	Basidiomycota	Microbotryomycetes	Sporidiobolales				0,14	9,1	0,0	0,0	0,0	0,0	0,0	0,0	0,0	0,0
MN017444	2585274	100.0%	95.0%	204	Calycina cortegadensis voucher MSS906 small subunit ribosomal RNA gene, partial sequence, internal transcribed spacer 1 and 5.8S ribosomal RNA gene, complete sequence, and internal transcribed spacer 2, partial sequence	Eukaryota	Ascomycota	Leotiomycetes	Helotiales	Pezizellaceae	Calycina	Calycina_cortegadensis	ASV_61	size=3374	UDB0129135	SH2723626.08FU|reps	92.2%	93.9%	219	unidentified	unidentified	unidentified	unidentified	unidentified	unidentified	unidentified	NOBAS3927-17	92.1%	96.1%	229	59,0976	9,69481	Norway	Ascomycota	Leotiomycetes	Helotiales	Hyaloscyphaceae			0,13	8,8	0,3	0,0	0,0	0,0	0,0	0,3	0,0	0,0
KC222763	175245	79.5%	89.2%	239	Uncultured fungus clone Toohyp17 18S ribosomal RNA gene, partial sequence, internal transcribed spacer 1, 5.8S ribosomal RNA gene, and internal transcribed spacer 2, complete sequence, and 28S ribosomal RNA gene, partial sequence	Eukaryota						uncultured_fungus	ASV_62	size=333	JX848568	SH1574648.08FU|reps	84.2%	75.4%	158	Fungi	Ascomycota	Eurotiomycetes	Verrucariales	Verrucariaceae	Verrucaria	Verrucaria_macrostoma	GBSO16578-15	84.2%	75.4%	158			United_Kingdom	Ascomycota	Eurotiomycetes	Verrucariales	Verrucariaceae	Verrucaria	Verrucaria_macrostoma	0,13	8,5	6,3	0,0	0,0	0,0	0,0	0,0	0,0	0,0
KP891287	175245	97.4%	98.7%	228	Uncultured fungus clone 2170_357 5.8S ribosomal RNA gene, partial sequence, internal transcribed spacer 2, complete sequence, and 28S ribosomal RNA gene, partial sequence	Eukaryota						uncultured_fungus	ASV_63	size=159	FR799215	SH1549416.08FU|reps	97.4%	98.7%	228	Fungi	Ascomycota	Lecanoromycetes	Lecanorales	Lecanoraceae	Lecidella	Lecidella_elaeochroma_f._elaeochroma	BARLI184-11	97.4%	98.7%	228	57,091	-3,995	United_Kingdom	Ascomycota	Lecanoromycetes	Lecanorales	Lecanoraceae	Lecidella	Lecidella_elaeochroma_f._elaeochroma	0,13	8,5	0,0	0,0	0,0	0,0	0,0	0,0	0,0	0,0
MH414985	2202574	99.6%	99.8%	228	Stereocaulon sp. voucher VancurovaA11 small subunit ribosomal RNA gene, partial sequence, internal transcribed spacer 1, 5.8S ribosomal RNA gene, and internal transcribed spacer 2, complete sequence, and large subunit ribosomal RNA gene, partial sequence	Eukaryota	Ascomycota	Lecanoromycetes	Lecanorales	Stereocaulaceae	Stereocaulon	Stereocaulon_sp.	ASV_64	size=35611	KF928152	SH1647943.08FU|reps	96.9%	98.5%	229	Fungi	Ascomycota	Lecanoromycetes	Lecanorales	Stereocaulaceae	Stereocaulon	Stereocaulon_intermedium	OLICH901-13	97.4%	98.7%	229	69,9409	23,0383	Norway	Ascomycota	Lecanoromycetes	Lecanorales	Stereocaulaceae	Stereocaulon	Stereocaulon_rivulorum	0,13	8,4	0,2	0,1	0,0	0,0	0,0	0,0	0,0	0,0
KU354850	1709941	100.0%	100.0%	227	Fungal sp. strain EL003494 internal transcribed spacer 1, partial sequence, 5.8S ribosomal RNA gene and internal transcribed spacer 2, complete sequence, and 28S ribosomal RNA gene, partial sequence	Eukaryota						fungal_sp.	ASV_65	size=157	KF516957	SH1522498.08FU|reps	100.0%	94.3%	201	Fungi	Ascomycota	Leotiomycetes	Helotiales	Helotiales_fam_Incertae_sedis	Chalara	Chalara_sp.	GBHEL1555-13	99.6%	99.8%	227				Ascomycota	Leotiomycetes	Helotiales				0,12	8,3	0,0	0,0	0,0	0,0	0,0	0,0	0,0	0,0
KX987982	1909396	85.1%	91.0%	228	Prasiola sp. IGB-2016 isolate I470 internal transcribed spacer 1, partial sequence, 5.8S ribosomal RNA gene and internal transcribed spacer 2, complete sequence, and large subunit ribosomal RNA gene, partial sequence	Eukaryota	Chlorophyta	Trebouxiophyceae	Prasiolales	Prasiolaceae	Prasiola	Prasiola_sp._IGB-2016	ASV_66	size=264	KX987940	SH1594273.08FU|reps	85.0%	91.0%	227	Viridiplantae	Chlorophyta	unidentified	unidentified	unidentified	Prasiola	Prasiola_sp.														0,12	8,3	0,0	0,0	0,0	0,0	0,0	0,0	0,0	0,0
KR266548	175243	100.0%	98.5%	221	Uncultured Ascomycota clone denovo6082 internal transcribed spacer 2, partial sequence	Eukaryota	Ascomycota					uncultured_Ascomycota	ASV_67	size=339	UDB0532921	SH1647626.08FU|reps	100.0%	94.9%	204	Fungi	Ascomycota	Leotiomycetes	Helotiales	Leotiaceae	Gorgomyces	Gorgomyces_sp.	GBHEL2434-15	100.0%	94.9%	204	-62,8662	-59,0178	Antarctica	Ascomycota	Leotiomycetes	Helotiales				0,12	8,3	0,0	0,1	0,0	0,0	0,0	0,0	0,0	0,0
MF976636	175245	81.0%	90.5%	231	Uncultured fungus clone OTU_F331_R231 small subunit ribosomal RNA gene, partial sequence, internal transcribed spacer 1, 5.8S ribosomal RNA gene, and internal transcribed spacer 2, complete sequence, and large subunit ribosomal RNA gene, partial sequence	Eukaryota						uncultured_fungus	ASV_68	size=290	UDB0255963	SH2731160.08FU|reps	85.0%	75.6%	153	unidentified	unidentified	unidentified	unidentified	unidentified	unidentified	unidentified	GBSO13734-15	82.7%	77.5%	173	39,65	-123,62	United_States	Ascomycota	Eurotiomycetes	Chaetothyriales				0,12	8,0	8,0	0,0	0,0	0,0	0,0	0,0	0,0	0,0
MT066392	1266965	92.2%	96.1%	232	Uncultured Elliptochloris voucher VancurovaA574_1 internal transcribed spacer 1, partial sequence, 5.8S ribosomal RNA gene, complete sequence, and internal transcribed spacer 2, partial sequence.	Eukaryota	Chlorophyta	Trebouxiophyceae	Microthamniales			uncultured_Elliptochloris	ASV_69	size=283	UDB0454590	SH2715882.08FU|reps	91.8%	95.9%	232	unidentified	unidentified	unidentified	unidentified	unidentified	unidentified	unidentified														0,12	7,9	4,2	0,0	0,0	0,0	0,0	0,0	0,0	0,0
MT066392	1266965	96.8%	98.4%	277	Uncultured Elliptochloris voucher VancurovaA574_1 internal transcribed spacer 1, partial sequence, 5.8S ribosomal RNA gene, complete sequence, and internal transcribed spacer 2, partial sequence.	Eukaryota	Chlorophyta	Trebouxiophyceae	Microthamniales			uncultured_Elliptochloris	ASV_70	size=11333	UDB0454590	SH2715882.08FU|reps	96.4%	98.2%	277	unidentified	unidentified	unidentified	unidentified	unidentified	unidentified	unidentified	GBSO12017-13	94.2%	57.8%	69				Glomeromycota	Glomeromycetes	Paraglomerales		Paraglomus		0,12	7,8	0,0	0,0	0,0	0,0	0,0	0,8	0,0	0,0
MH717167	2034417	95.2%	97.6%	229	Steinera intricata isolate APL263 small subunit ribosomal RNA gene, partial sequence, internal transcribed spacer 1, 5.8S ribosomal RNA gene, and internal transcribed spacer 2, complete sequence, and large subunit ribosomal RNA gene, partial sequence	Eukaryota	Ascomycota	Lecanoromycetes	Arctomiales	Arctomiaceae	Steinera	Steinera_intricata	ASV_71	size=360	MF893089	SH1574554.08FU|reps	97.1%	94.2%	208	Fungi	Ascomycota	Lecanoromycetes	Peltigerales	Koerberiaceae	Steinera	Steinera_lebouvieri	GBSO970-13	82.2%	91.1%	230			Ecuador	Ascomycota	Lecanoromycetes	Agyriales	Agyriaceae	Trapeliopsis	Trapeliopsis_glaucolepidea	0,11	7,4	0,0	0,0	0,0	0,0	0,0	0,0	0,0	0,0
KR266685	175245	92.7%	96.3%	232	Uncultured fungus clone denovo2817 internal transcribed spacer 2, partial sequence	Eukaryota						uncultured_fungus	ASV_72	size=360	FJ553396	SH1565784.08FU|reps	90.6%	90.3%	213	Fungi	Ascomycota	Eurotiomycetes	Chaetothyriales	Herpotrichiellaceae	unidentified	Herpotrichiellaceae_sp.	GBSO3978-13	88.8%	94.4%	237				Ascomycota	Eurotiomycetes	Chaetothyriales	Herpotrichiellaceae	Capronia	Capronia_sp._94003b	0,11	7,3	0,0	0,0	0,0	0,0	0,0	0,0	0,0	0,0
MF181421	155900	97.4%	98.7%	228	Uncultured organism clone OTU_981 5.8S ribosomal RNA gene, partial sequence, internal transcribed spacer 2, complete sequence, and large subunit ribosomal RNA gene, partial sequence							uncultured_organism	ASV_73	size=324	FJ664864	SH1576524.08FU|reps	93.5%	89.9%	199	Fungi	Ascomycota	Eurotiomycetes	Verrucariales	Verrucariaceae	Verrucaria	Verrucaria_latebrosa	GBSO5724-13	92.2%	96.1%	231				Ascomycota	Eurotiomycetes	Verrucariales	Verrucariaceae	Verrucaria	Verrucaria_latebrosa	0,10	7,0	0,0	0,0	0,0	0,0	0,0	0,0	0,0	0,0
KT695389	860793	79.0%	89.5%	238	Dictyocatenulata alba voucher BIOUG24047-H07 internal transcribed spacer 1, partial sequence, 5.8S ribosomal RNA gene and internal transcribed spacer 2, complete sequence, and 28S ribosomal RNA gene, partial sequence	Eukaryota	Ascomycota				Dictyocatenulata	Dictyocatenulata_alba	ASV_74	size=282	AB570313	SH1554971.08FU|reps	85.2%	74.6%	149	Fungi	Ascomycota	Lecanoromycetes	Lecanoromycetes_ord_Incertae_sedis	Lecanoromycetes_fam_Incertae_sedis	Dictyocatenulata	Dictyocatenulata_alba	GBSO5531-13	93.5%	63.6%	77				Ascomycota	Leotiomycetes	Rhytismatales	Rhytismataceae	Lophodermium	Lophodermium_kumaunicum	0,10	7,0	0,0	0,0	0,0	0,0	0,0	0,0	0,0	0,0
MH813468	2528608	100.0%	100.0%	226	Trebouxia sp. clade A, OTU A02 voucher 3_SO internal transcribed spacer 1, partial sequence, 5.8S ribosomal RNA gene, complete sequence, and internal transcribed spacer 2, partial sequence	Eukaryota	Chlorophyta	Trebouxiophyceae	Trebouxiales	Trebouxiaceae	Trebouxia	Trebouxia_sp._clade_A,_OTU_A02	ASV_75	size=23385	JX036219	SH1559575.08FU|reps	100.0%	100.0%	226	Viridiplantae	Chlorophyta	Trebouxiophyceae	Trebouxiales	Trebouxiaceae	Trebouxia	Trebouxia_sp.	GBTEL1209-13	93.5%	31.9%	46			Sweden	Ascomycota	Lecanoromycetes	Teloschistales	Teloschistaceae	Xanthoria	Xanthoria_parietina	0,10	6,6	0,0	0,0	0,0	0,0	0,0	0,2	0,0	0,0
DQ337609	364779	90.8%	59.6%	87	Siphula foliacea isolate fb108 internal transcribed spacer 1, partial sequence, 5.8S ribosomal RNA gene, complete sequence, and internal transcribed spacer 2, partial sequence	Eukaryota	Ascomycota	Lecanoromycetes	Pertusariales	Icmadophilaceae	Siphula	Siphula_foliacea	ASV_76	size=225	DQ337608	SH1513962.08FU|reps	89.7%	63.7%	87	Fungi	Ascomycota	Lecanoromycetes	Pertusariales	Icmadophilaceae	Siphula	Siphula_georginae	OLICH3225-16	89.7%	63.7%	87	64,4829	11,7342	Norway	Ascomycota	Lecanoromycetes	Pertusariales	Ochrolechiaceae	Ochrolechia	Ochrolechia_gowardii	0,09	6,4	0,0	0,0	0,0	0,0	0,0	0,0	0,0	0,0
KJ827559	452346	95.4%	71.7%	109	Uncultured Verrucariales clone OTU_2168 internal transcribed spacer 2, partial sequence	Eukaryota	Ascomycota	Eurotiomycetes	Verrucariales			uncultured_Verrucariales	ASV_77	size=158	EF373577	SH1565806.08FU|reps	97.0%	70.2%	100	Fungi	Ascomycota	Eurotiomycetes	Chaetothyriales	Herpotrichiellaceae	unidentified	Herpotrichiellaceae_sp.	GBSO13741-15	94.4%	70.4%	107			Sweden	Ascomycota	Eurotiomycetes	Chaetothyriales				0,09	6,1	0,0	0,0	0,0	0,0	0,0	0,0	0,0	0,0
MF570628	100272	86.8%	93.4%	234	Uncultured eukaryote clone 2227 5.8S ribosomal RNA gene, partial sequence, internal transcribed spacer 2, complete sequence, and large subunit ribosomal RNA gene, partial sequence	Eukaryota						uncultured_eukaryote	ASV_78	size=169	JQ081444	SH1553535.08FU|reps	83.8%	91.9%	235	Fungi	Ascomycota	Arthoniomycetes	Arthoniales	unidentified	unidentified	Arthoniales_sp.	GBSO13252-15	83.8%	91.9%	235			Brazil	Ascomycota	Arthoniomycetes	Arthoniales				0,09	6,1	0,0	0,0	0,0	0,0	0,0	0,0	0,0	0,0
MG694840	2059706	90.2%	67.6%	102	Riccardia vohimanensis voucher B7097 5.8S ribosomal RNA gene, partial sequence, internal transcribed spacer 2, complete sequence, and large subunit ribosomal RNA gene, partial sequence<>Riccardia vohimanensis voucher CR13Z23 5.8S ribosomal RNA gene, partial sequence, internal transcribed spacer 2, complete sequence, and large subunit ribosomal RNA gene, partial sequence<>Riccardia vohimanensis vo…	Eukaryota	Streptophyta	Jungermanniopsida	Metzgeriales	Aneuraceae	Riccardia	Riccardia_vohimanensis	ASV_79	size=219	HM036270	SH1604446.08FU|reps	94.3%	62.0%	70	Viridiplantae	Marchantiophyta	Fossombroniopsida	Fossombroniales	Fossombroniaceae	Fossombronia	Fossombronia_densa														0,09	6,1	5,6	0,0	0,0	0,0	0,0	0,0	0,0	0,0
KP314458	108946	98.3%	99.1%	229	Lecanora polytropa voucher ZT2013218 internal transcribed spacer 1, partial sequence, 5.8S ribosomal RNA gene, complete sequence, and internal transcribed spacer 2, partial sequence	Eukaryota	Ascomycota	Lecanoromycetes	Lecanorales	Lecanoraceae	Lecanora	Lecanora_polytropa	ASV_80	size=185	MK970661	SH1507132.08FU|reps	96.7%	93.9%	209	Fungi	Ascomycota	Lecanoromycetes	Lecanorales	Lecanoraceae	unidentified	Lecanoraceae_sp.	GDBAE075-19	96.9%	98.5%	229	-67,6628	46,1418	Antarctica	Ascomycota	Lecanoromycetes	Lecanorales	Lecanoraceae	Lecanora	Lecanora_polytropa	0,09	6,0	0,0	0,0	0,0	0,0	0,0	0,0	0,0	0,0
KP903328	1730825	100.0%	100.0%	228	Capnobotryella sp. UFMGCB8710 collection-date Jan-2011 internal transcribed spacer 1, partial sequence, 5.8S ribosomal RNA gene and internal transcribed spacer 2, complete sequence, and 28S ribosomal RNA gene, partial sequence	Eukaryota	Ascomycota	Dothideomycetes	Mycosphaerellales	Teratosphaeriaceae	Capnobotryella	Capnobotryella_sp._UFMGCB8710	ASV_81	size=20278	KF309982	SH1586756.08FU|refs	98.2%	96.2%	217	Fungi	Ascomycota	Dothideomycetes	Capnodiales	Extremaceae	Vermiconia	Vermiconia_antarctica	GBCAP535-13	99.6%	99.8%	228			Turkey	Ascomycota	Dothideomycetes	Capnodiales	Teratosphaeriaceae	Capnobotryella	Capnobotryella_sp._MA_4902	0,09	6,0	0,1	0,0	0,0	0,0	0,0	0,0	0,0	0,0
KX147251	350624	99.6%	99.8%	277	Usnea aurantiacoatra isolate 2131C0001ASBM100074 18S ribosomal RNA gene, partial sequence, internal transcribed spacer 1, 5.8S ribosomal RNA gene, and internal transcribed spacer 2, complete sequence, and 26S ribosomal RNA gene, partial sequence	Eukaryota	Ascomycota	Lecanoromycetes	Lecanorales	Parmeliaceae	Usnea	Usnea_aurantiacoatra	ASV_82	size=13256	KX147241	SH1550252.08FU|reps	99.6%	96.6%	259	Fungi	Ascomycota	Lecanoromycetes	Lecanorales	Parmeliaceae	unidentified	Parmeliaceae_sp.	GBLEC684-13	99.6%	99.8%	277				Ascomycota	Lecanoromycetes	Lecanorales	Parmeliaceae	Neuropogon	Neuropogon_antarcticus	0,09	5,9	0,0	0,0	0,0	0,0	0,0	0,0	0,0	0,0
KF296949	175245	95.2%	97.6%	230	Uncultured fungus clone 68_NA5_P34_K6 18S ribosomal RNA gene, partial sequence, internal transcribed spacer 1, 5.8S ribosomal RNA gene, and internal transcribed spacer 2, complete sequence, and 28S ribosomal RNA gene, partial sequence	Eukaryota						uncultured_fungus	ASV_83	size=228	KC965389	SH1524633.08FU|reps	94.3%	92.5%	209	Fungi	Ascomycota	Lecanoromycetes	Lecanorales	Ramalinaceae	Lecania	Lecania_sp.	OLICH1119-14	92.2%	96.1%	230	70,58	29,657	Norway	Ascomycota	Lecanoromycetes	Lecanorales	Porpidiaceae	Mycobilimbia	Mycobilimbia_tetramera	0,09	5,9	0,0	0,0	0,0	0,0	0,0	0,0	0,0	0,0
DQ534479	223399	98.3%	99.1%	229	Placopsis contortuplicata 18S ribosomal RNA gene, partial sequence, internal transcribed spacer 1, 5.8S ribosomal RNA gene, and internal transcribed spacer 2, complete sequence, and 28S ribosomal RNA gene, partial sequence	Eukaryota	Ascomycota	Lecanoromycetes	Trapeliales	Trapeliaceae	Placopsis	Placopsis_contortuplicata	ASV_84	size=302	MH670309	SH1521573.08FU|reps	97.1%	94.4%	210	Fungi	Ascomycota	Lecanoromycetes	Trapeliales	Trapeliaceae	Placopsis	Placopsis_contortuplicata	GBSO2351-13	98.3%	99.1%	229				Ascomycota	Lecanoromycetes	Agyriales	Agyriaceae	Placopsis	Placopsis_contortuplicata	0,08	5,5	0,0	1,1	0,0	0,0	0,0	0,0	0,0	1,4
KX194829	175245	85.9%	93.0%	291	Uncultured fungus clone 2408 internal transcribed spacer 2, partial sequence	Eukaryota						uncultured_fungus	ASV_85	size=7592	UDB0334408	SH3341596.08FU|reps	82.7%	91.3%	300	Viridiplantae	Chlorophyta	unidentified	unidentified	unidentified	Desmococcus	Desmococcus_olivaceus	OLICH4182-17	91.4%	66.7%	116	61,0263	8,66883	Norway	Ascomycota	Lecanoromycetes	Lecanorales	Stereocaulaceae	Stereocaulon	Stereocaulon_capitellatum	0,08	5,3	0,0	0,0	0,0	0,0	0,0	0,4	0,0	0,0
KJ827888	1500353	100.0%	100.0%	228	Uncultured Teloschistales clone OTU_3334 internal transcribed spacer 2, partial sequence	Eukaryota	Ascomycota	Lecanoromycetes	Teloschistales			uncultured_Teloschistales	ASV_86	size=299	KC965722	SH1594782.08FU|reps	99.2%	95.6%	210	Fungi	Ascomycota	Lecanoromycetes	Caliciales	Physciaceae	Rinodina	Rinodina_olivaceobrunnea	GBTEL082-13	99.5%	96.0%	211				Ascomycota	Lecanoromycetes	Teloschistales	Physciaceae	Rinodina	Rinodina_olivaceobrunnea	0,08	5,2	0,0	0,0	0,0	0,0	0,0	0,0	0,0	0,0
KR266548	175243	98.7%	99.3%	229	Uncultured Ascomycota clone denovo6082 internal transcribed spacer 2, partial sequence	Eukaryota	Ascomycota					uncultured_Ascomycota	ASV_87	size=250	UDB0532921	SH1647626.08FU|reps	98.5%	94.0%	205	Fungi	Ascomycota	Leotiomycetes	Helotiales	Leotiaceae	Gorgomyces	Gorgomyces_sp.	GBHEL2434-15	98.5%	94.0%	205	-62,8662	-59,0178	Antarctica	Ascomycota	Leotiomycetes	Helotiales				0,08	5,1	0,2	0,1	0,0	0,0	0,0	0,0	0,0	0,0
MK452604	246947	100.0%	100.0%	228	Neoerysiphe galeopsidis strain HMJAU-PM91833 18S ribosomal RNA gene, partial sequence, internal transcribed spacer 1, 5.8S ribosomal RNA gene, and internal transcribed spacer 2, complete sequence, and 28S ribosomal RNA gene, partial sequence<>Neoerysiphe galeopsidis strain HMJAU-PM91834 18S ribosomal RNA gene, partial sequence, internal transcribed spacer 1, 5.8S ribosomal RNA gene, and internal …	Eukaryota	Ascomycota	Leotiomycetes	Erysiphales	Erysiphaceae	Neoerysiphe	Neoerysiphe_galeopsidis	ASV_88	size=251	AB498940	SH1528152.08FU|refs	100.0%	97.1%	215	Fungi	Ascomycota	Leotiomycetes	Erysiphales	Erysiphaceae	Neoerysiphe	Neoerysiphe_galeopsidis	GBERY729-13	100.0%	100.0%	228			Ukraine	Ascomycota	Leotiomycetes	Erysiphales	Erysiphaceae	Neoerysiphe	Neoerysiphe_galeopsidis	0,08	5,1	0,0	0,0	0,0	0,0	0,0	0,1	0,0	0,0
AB570315	860793	80.4%	90.2%	235	Dictyocatenulata alba genes for ITS1, 5.8S rRNA, ITS2, 28S rRNA, partial and complete sequence, strain: JCM 12918	Eukaryota	Ascomycota				Dictyocatenulata	Dictyocatenulata_alba	ASV_89	size=231	AB570314	SH1554972.08FU|reps	85.7%	74.7%	147	Fungi	Ascomycota	Lecanoromycetes	Lecanoromycetes_ord_Incertae_sedis	Lecanoromycetes_fam_Incertae_sedis	Dictyocatenulata	Dictyocatenulata_alba	GBBOT699-13	79.4%	81.8%	194			Germany	Ascomycota	Dothideomycetes	Botryosphaeriales	Botryosphaeriaceae	Melanops	Melanops_tulasnei	0,07	4,8	0,0	0,0	0,0	0,0	0,0	0,0	0,0	0,0
MN832486	2685825	99.6%	99.8%	228	Trebouxia sp. Hap02 internal transcribed spacer 1, partial sequence, 5.8S ribosomal RNA gene and internal transcribed spacer 2, complete sequence, and large subunit ribosomal RNA gene, partial sequence	Eukaryota	Chlorophyta	Trebouxiophyceae	Trebouxiales	Trebouxiaceae	Trebouxia	Trebouxia_sp._Hap02	ASV_90	size=313	KY559113	SH1559572.08FU|reps	99.1%	99.6%	228	Viridiplantae	Chlorophyta	Trebouxiophyceae	Trebouxiales	Trebouxiaceae	Trebouxia	Trebouxia_impressa	GBTEL1209-13	100.0%	34.9%	45			Sweden	Ascomycota	Lecanoromycetes	Teloschistales	Teloschistaceae	Xanthoria	Xanthoria_parietina	0,07	4,8	0,0	0,0	0,0	0,0	1,3	0,0	0,0	0,0
AY613333	281620	87.0%	93.5%	231	Sarconeurum glaciale voucher RIL Smith #09766 18S ribosomal RNA gene, partial sequence, internal transcribed spacer 1, 5.8S ribosomal RNA gene, and internal transcribed spacer 2, complete sequence, and 26S ribosomal RNA gene, partial sequence<>Sarconeurum glaciale voucher AAS #09973 18S ribosomal RNA gene, partial sequence, internal transcribed spacer 1, 5.8S ribosomal RNA gene, and internal tran…	Eukaryota	Streptophyta	Bryopsida	Pottiales	Pottiaceae	Syntrichia	Syntrichia_sarconeurum	ASV_91	size=130	AY616853	SH1513166.08FU|reps	87.0%	93.5%	231	Viridiplantae	Bryophyta	Bryopsida	Pottiales	Pottiaceae	Syntrichia	Syntrichia_sarconeurum														0,07	4,7	0,0	0,0	0,0	0,0	0,0	0,0	0,0	0,0
KC966351	175245	92.6%	96.3%	230	Uncultured fungus clone 127_NA4_P32_P8 18S ribosomal RNA gene, partial sequence, internal transcribed spacer 1, 5.8S ribosomal RNA gene, and internal transcribed spacer 2, complete sequence, and 28S ribosomal RNA gene, partial sequence	Eukaryota						uncultured_fungus	ASV_92	size=129	HF566428	SH1551123.08FU|reps	85.6%	83.2%	188	Fungi	Ascomycota	Dothideomycetes	unidentified	unidentified	unidentified	Dothideomycetes_sp.	GBSO13103-14	87.3%	85.8%	195				Ascomycota	Arthoniomycetes	Arthoniales	Roccellaceae	Alyxoria	Alyxoria_varia	0,07	4,7	0,0	0,0	0,0	0,0	0,0	0,0	0,0	0,0
GU017645	531392	87.8%	91.9%	222	Symbiochloris symbiontica strain SAG 2070 18S ribosomal RNA gene, partial sequence, internal transcribed spacer 1, 5.8S ribosomal RNA gene, and internal transcribed spacer 2, complete sequence, and 26S ribosomal RNA gene, partial sequence	Eukaryota	Chlorophyta	Trebouxiophyceae	Trebouxiales	Trebouxiaceae	Symbiochloris	Symbiochloris_symbiontica	ASV_93	size=326	UDB0118015	SH1547495.08FU|reps	88.6%	87.1%	202	Viridiplantae	Chlorophyta	Trebouxiophyceae	Microthamniales	Microthamniales_fam_Incertae_sedis	Symbiochloris	Symbiochloris_sp.	OLICH4182-17	90.4%	31.6%	52	61,0263	8,66883	Norway	Ascomycota	Lecanoromycetes	Lecanorales	Stereocaulaceae	Stereocaulon	Stereocaulon_capitellatum	0,07	4,7	0,0	0,0	0,0	0,0	0,0	0,0	0,0	0,0
MH670318	2283345	98.2%	98.6%	225	Placopsis antarctica voucher A.Beck Dec15/07cII (M) M-0019664 small subunit ribosomal RNA gene, partial sequence, internal transcribed spacer 1, 5.8S ribosomal RNA gene, and internal transcribed spacer 2, complete sequence, and large subunit ribosomal RNA gene, partial sequence	Eukaryota	Ascomycota	Lecanoromycetes	Trapeliales	Trapeliaceae	Placopsis	Placopsis_antarctica	ASV_94	size=166	MH670309	SH1521573.08FU|reps	98.6%	95.3%	210	Fungi	Ascomycota	Lecanoromycetes	Trapeliales	Trapeliaceae	Placopsis	Placopsis_contortuplicata	GBSO326-13	98.2%	98.5%	225				Ascomycota	Lecanoromycetes	Agyriales	Agyriaceae	Placopsis	Placopsis_parellina	0,07	4,6	0,0	0,0	0,0	0,0	0,0	0,4	0,0	0,0
KX132958	161814	91.7%	95.9%	230	Bacidina arnoldiana isolate LIFU049-16 (versA1) 18S ribosomal RNA gene, partial sequence, internal transcribed spacer 1, 5.8S ribosomal RNA gene, and internal transcribed spacer 2, complete sequence, and 28S ribosomal RNA gene, partial sequence	Eukaryota	Ascomycota	Lecanoromycetes	Lecanorales	Ramalinaceae	Bacidina	Bacidina_arnoldiana	ASV_95	size=231	KX098343	SH1574332.08FU|reps	91.0%	91.6%	211	Fungi	Ascomycota	Lecanoromycetes	Lecanorales	Ramalinaceae	unidentified	Ramalinaceae_sp.	LIFU049-16	91.7%	95.9%	230	47,0277	8,47265	Switzerland	Ascomycota	Lecanoromycetes	Lecanorales	Ramalinaceae	Bacidina	Bacidina_arnoldiana_aggr.	0,07	4,6	0,0	0,0	0,0	0,0	0,0	0,0	0,0	0,0
FJ552942	585513	99.6%	99.8%	277	Uncultured Dothideomycetidae clone LTSP_EUKA_P1M18 18S ribosomal RNA, 18S-25/28S ribosomal RNA intergenic spacer, partial sequence	Eukaryota	Ascomycota	Dothideomycetes				uncultured_Dothideomycetidae	ASV_96	size=93	FJ415474	SH1645391.08FU|refs	96.9%	94.5%	255	Fungi	Ascomycota	Dothideomycetes	Capnodiales	Teratosphaeriaceae	Elasticomyces	Elasticomyces_elasticus	GBCAP1161-13	97.1%	98.6%	277				Ascomycota	Dothideomycetes	Capnodiales		Elasticomyces	Elasticomyces_elasticus	0,07	4,6	0,0	0,0	0,0	0,0	0,0	0,0	0,0	0,0
MN871439	248742	100.0%	100.0%	228	Coccomyxa subellipsoidea voucher CUPVOUCHER_CS_2019_1 small subunit ribosomal RNA gene, partial sequence, internal transcribed spacer 1, 5.8S ribosomal RNA gene, and internal transcribed spacer 2, complete sequence, and large subunit ribosomal RNA gene, partial sequence	Eukaryota	Chlorophyta	Trebouxiophyceae			Coccomyxa	Coccomyxa_subellipsoidea	ASV_97	size=222	UDB040429	SH1579585.08FU|reps	100.0%	100.0%	228	Viridiplantae	Chlorophyta	unidentified	unidentified	unidentified	Coccomyxa	Coccomyxa_sp.														0,07	4,6	0,0	0,0	0,0	0,0	0,0	0,0	0,0	0,0
MH861575	1580850	100.0%	100.0%	228	Endoconidiophora polonica strain CBS 228.83 small subunit ribosomal RNA gene, partial sequence, internal transcribed spacer 1, 5.8S ribosomal RNA gene, and internal transcribed spacer 2, complete sequence, and large subunit ribosomal RNA gene, partial sequence	Eukaryota	Ascomycota	Sordariomycetes	Microascales	Ceratocystidaceae	Endoconidiophora	Endoconidiophora_polonica	ASV_98	size=1008	AY233893	SH1635121.08FU|reps	100.0%	97.6%	217	Fungi	Ascomycota	Sordariomycetes	unidentified	unidentified	unidentified	Sordariomycetes_sp.	GBSO907-13	100.0%	100.0%	228			Japan	Ascomycota	Sordariomycetes	Microascales	Ceratocystidaceae	Ceratocystis	Ceratocystis_polonica	0,06	4,3	0,0	0,0	0,0	0,0	0,0	0,0	0,0	0,0
MF181460	155900	93.9%	96.9%	229	Uncultured organism clone OTU_1033 5.8S ribosomal RNA gene, partial sequence, internal transcribed spacer 2, complete sequence, and large subunit ribosomal RNA gene, partial sequence							uncultured_organism	ASV_99	size=140	EU681282	SH1518871.08FU|reps	89.9%	95.0%	228	Fungi	Ascomycota	Lecanoromycetes	Caliciales	Caliciaceae	Amandinea	Amandinea_punctata	GBTEL1148-13	92.6%	96.3%	229				Ascomycota	Lecanoromycetes	Teloschistales	Physciaceae	Buellia	Buellia_frigida	0,06	4,1	0,0	0,0	0,0	0,0	0,0	0,0	0,0	0,0
KT819921	300846	97.8%	98.9%	228	Trebouxia crenulata voucher AV073 18S ribosomal RNA gene, partial sequence, internal transcribed spacer 1, 5.8S ribosomal RNA gene, and internal transcribed spacer 2, complete sequence, and 28S ribosomal RNA gene, partial sequence	Eukaryota	Chlorophyta	Trebouxiophyceae	Trebouxiales	Trebouxiaceae	Trebouxia	Trebouxia_crenulata	ASV_100	size=151	KJ754305	SH1559570.08FU|reps	97.4%	98.7%	228	Viridiplantae	Chlorophyta	Trebouxiophyceae	Trebouxiales	Trebouxiaceae	Trebouxia	Trebouxia_arboricola														0,06	4,1	0,0	0,0	0,0	0,0	0,0	0,0	0,0	0,0
DQ534479	223399	98.7%	98.8%	225	Placopsis contortuplicata 18S ribosomal RNA gene, partial sequence, internal transcribed spacer 1, 5.8S ribosomal RNA gene, and internal transcribed spacer 2, complete sequence, and 28S ribosomal RNA gene, partial sequence	Eukaryota	Ascomycota	Lecanoromycetes	Trapeliales	Trapeliaceae	Placopsis	Placopsis_contortuplicata	ASV_101	size=206	MH670309	SH1521573.08FU|reps	97.6%	94.9%	210	Fungi	Ascomycota	Lecanoromycetes	Trapeliales	Trapeliaceae	Placopsis	Placopsis_contortuplicata	GBSO2351-13	98.7%	98.7%	225				Ascomycota	Lecanoromycetes	Agyriales	Agyriaceae	Placopsis	Placopsis_contortuplicata	0,06	4,0	0,0	1,1	0,0	0,0	0,0	0,0	0,1	0,2
KU672610	1887473	96.0%	97.5%	227	Trapelia sp. SDL-2016 voucher Kantvilas 112/14, HO 18S ribosomal RNA gene, partial sequence, internal transcribed spacer 1 and 5.8S ribosomal RNA gene, complete sequence, and internal transcribed spacer 2, partial sequence	Eukaryota	Ascomycota	Lecanoromycetes	Trapeliales	Trapeliaceae	Trapelia	Trapelia_sp._SDL-2016	ASV_102	size=176	AY212813	SH1521572.08FU|reps	88.3%	92.4%	223	Fungi	Ascomycota	Lecanoromycetes	Trapeliales	Trapeliaceae	Orceolina	Orceolina_kerguelensis	GBSO328-13	90.4%	95.2%	229				Ascomycota	Lecanoromycetes	Agyriales	Agyriaceae	Placopsis	Placopsis_macrophthalma	0,06	4,0	0,0	0,0	0,0	0,0	0,0	0,0	0,0	0,0
MH813469	2528609	100.0%	100.0%	277	Trebouxia sp. clade A, OTU A12 voucher 4_SO internal transcribed spacer 1, partial sequence, 5.8S ribosomal RNA gene and internal transcribed spacer 2, complete sequence, and large subunit ribosomal RNA gene, partial sequence	Eukaryota	Chlorophyta	Trebouxiophyceae	Trebouxiales	Trebouxiaceae	Trebouxia	Trebouxia_sp._clade_A,_OTU_A12	ASV_103	size=215	JX036219	SH1559575.08FU|reps	97.5%	98.7%	279	Viridiplantae	Chlorophyta	Trebouxiophyceae	Trebouxiales	Trebouxiaceae	Trebouxia	Trebouxia_sp.	GBSO5373-13	97.1%	60.8%	68				Glomeromycota	Glomeromycetes	Diversisporales	Diversisporaceae	Diversispora	Diversispora_eburnea	0,06	3,9	0,0	0,0	0,0	0,0	0,0	0,0	0,0	0,0
KR913324	1660993	99.1%	99.6%	228	Trebouxia sp. OTU I01 voucher DNA ID 4629 (F) internal transcribed spacer 1, partial sequence, 5.8S ribosomal RNA gene, complete sequence, and internal transcribed spacer 2, partial sequence<>Trebouxia sp. OTU I01 voucher DNA ID 4630 (F) internal transcribed spacer 1, partial sequence, 5.8S ribosomal RNA gene, complete sequence, and internal transcribed spacer 2, partial sequence<>Trebouxia sp. O…	Eukaryota	Chlorophyta	Trebouxiophyceae	Trebouxiales	Trebouxiaceae	Trebouxia	Trebouxia_sp._OTU_I01	ASV_104	size=175	EU795055	SH1559594.08FU|reps	97.4%	98.7%	228	Viridiplantae	Chlorophyta	Trebouxiophyceae	Trebouxiales	Trebouxiaceae	Trebouxia	Trebouxia_sp.	GBTEL1209-13	100.0%	35.1%	46			Sweden	Ascomycota	Lecanoromycetes	Teloschistales	Teloschistaceae	Xanthoria	Xanthoria_parietina	0,06	3,9	0,0	0,0	0,0	0,0	0,5	0,0	0,0	0,0
KY266832	312210	91.8%	95.9%	231	Halecania alpivaga voucher O-L-195847 partial 18S ribosomal RNA gene, partial sequence, internal transcribed spacer 1, 5.8S ribosomal RNA gene, and internal transcribed spacer 2, complete sequence, and partial 25S ribosomal RNA gene, partial sequence	Eukaryota	Ascomycota	Lecanoromycetes	Leprocaulales	Leprocaulaceae	Halecania	Halecania_alpivaga	ASV_105	size=186	KC184097	SH1557785.08FU|reps	89.9%	87.1%	198	Fungi	Ascomycota	Lecanoromycetes	Leprocaulales	Leprocaulaceae	Leprocaulon	Leprocaulon_adhaerens	OLICH1692-14	91.8%	95.9%	231	70,13	29,032	Norway	Ascomycota	Lecanoromycetes	Lecanorales	Catillariaceae	Halecania	Halecania_alpivaga	0,06	3,9	0,0	0,0	0,0	0,0	0,0	0,0	0,0	0,0
MF142401	175245	99.6%	99.8%	228	Uncultured fungus clone t36 small subunit ribosomal RNA gene, partial sequence, internal transcribed spacer 1, 5.8S ribosomal RNA gene, and internal transcribed spacer 2, complete sequence, and large subunit ribosomal RNA gene, partial sequence	Eukaryota						uncultured_fungus	ASV_106	size=138	MG828913	SH1838221.08FU|refs	97.3%	98.2%	226	Fungi	Ascomycota	Dothideomycetes	Pleosporales	Melanommataceae	Melanodiplodia	Melanodiplodia_tianschanica	GBPLE1611-13	98.6%	97.1%	218			Switzerland	Ascomycota	Dothideomycetes	Pleosporales	Melanommataceae	Herpotrichia	Herpotrichia_juniperi	0,06	3,8	0,0	0,1	0,0	0,0	0,0	0,0	0,0	0,0
FJ554399	167235	96.0%	97.5%	225	Uncultured Trebouxiophyceae clone LTSP_EUKA_P6L14 18S ribosomal RNA, 18S-25/28S ribosomal RNA intergenic spacer, partial sequence	Eukaryota	Chlorophyta	Trebouxiophyceae				uncultured_Trebouxiophyceae	ASV_107	size=119	UDB0195360	SH3333166.08FU|reps	95.6%	97.1%	226	unidentified	unidentified	unidentified	unidentified	unidentified	unidentified	unidentified														0,05	3,6	0,0	0,0	0,0	0,0	0,0	0,0	0,0	0,0
KR266672	175245	96.9%	98.5%	228	Uncultured fungus clone denovo532 internal transcribed spacer 2, partial sequence	Eukaryota						uncultured_fungus	ASV_108	size=146	KC456741	SH1616378.08FU|reps	97.6%	94.9%	210	Fungi	Ascomycota	Eurotiomycetes	Chaetothyriales	unidentified	unidentified	Chaetothyriales_sp.	GBSO3993-13	96.1%	98.0%	230				Ascomycota	Eurotiomycetes	Chaetothyriales	Herpotrichiellaceae	Cladophialophora	Cladophialophora_sp._97004a	0,05	3,5	0,0	0,0	0,0	0,0	0,0	0,0	0,0	0,0
DQ534479	223399	98.2%	99.1%	228	Placopsis contortuplicata 18S ribosomal RNA gene, partial sequence, internal transcribed spacer 1, 5.8S ribosomal RNA gene, and internal transcribed spacer 2, complete sequence, and 28S ribosomal RNA gene, partial sequence	Eukaryota	Ascomycota	Lecanoromycetes	Trapeliales	Trapeliaceae	Placopsis	Placopsis_contortuplicata	ASV_109	size=164	MH670309	SH1521573.08FU|reps	97.6%	94.9%	210	Fungi	Ascomycota	Lecanoromycetes	Trapeliales	Trapeliaceae	Placopsis	Placopsis_contortuplicata	GBSO2351-13	98.2%	99.1%	228				Ascomycota	Lecanoromycetes	Agyriales	Agyriaceae	Placopsis	Placopsis_contortuplicata	0,05	3,2	0,0	0,3	0,0	0,0	0,0	0,0	0,0	1,0
MK812215	2606984	87.3%	86.2%	197	Arthonia phaeobaea voucher O-L-198129 internal transcribed spacer 1, partial sequence, 5.8S ribosomal RNA gene and internal transcribed spacer 2, complete sequence, and large subunit ribosomal RNA gene, partial sequence	Eukaryota	Ascomycota	Arthoniomycetes	Arthoniales	Arthoniaceae	Arthonia	Arthonia_phaeobaea	ASV_110	size=155	AJ315833	SH1538807.08FU|refs	91.7%	36.2%	72	Fungi	Ascomycota	Eurotiomycetes	Onygenales	Gymnoascaceae	Gymnascella	Gymnascella_littoralis	OLICH3187-16	87.3%	86.2%	197	63,3212	10,1956	Norway	Ascomycota	Arthoniomycetes	Arthoniales	Arthoniaceae	Arthonia	Arthonia_phaeobaea	0,05	3,1	0,0	0,0	0,0	0,0	0,0	0,0	0,0	0,0
MK889358	1907516	100.0%	100.0%	228	Bionectriaceae sp. isolate UFMGCB 12389 internal transcribed spacer 1, partial sequence, 5.8S ribosomal RNA gene, complete sequence, and internal transcribed spacer 2, partial sequence	Eukaryota	Ascomycota	Sordariomycetes	Hypocreales	Bionectriaceae		Bionectriaceae_sp.	ASV_111	size=896	MK889358	SH1538640.08FU|reps	100.0%	100.0%	228	Fungi	Ascomycota	Sordariomycetes	Hypocreales	Bionectriaceae	unidentified	Bionectriaceae_sp.	PHAK359-20	87.2%	93.6%	235	51,62	-127,93	Canada	Ascomycota	Lecanoromycetes	Pertusariales	Pertusariaceae	Pertusaria	Pertusaria_subvelata	0,04	3,0	0,0	0,0	0,0	0,0	0,0	0,0	0,0	0,0
MT266139	175245	98.2%	99.1%	228	Uncultured fungus clone 3991_359 5.8S ribosomal RNA gene, partial sequence, internal transcribed spacer 2, complete sequence, and large subunit ribosomal RNA gene, partial sequence	Eukaryota						uncultured_fungus	ASV_112	size=114	KT581830	SH1571715.08FU|reps	83.5%	86.3%	206	Fungi	Ascomycota	Dothideomycetes	Capnodiales	Teratosphaeriaceae	unidentified	Teratosphaeriaceae_sp.	GBCAP2729-15	87.1%	80.2%	171				Ascomycota	Dothideomycetes	Capnodiales				0,04	2,9	0,0	0,0	0,0	0,0	0,0	0,0	0,0	0,0
MF181300	155900	95.2%	97.6%	228	Uncultured organism clone OTU_959 5.8S ribosomal RNA gene, partial sequence, internal transcribed spacer 2, complete sequence, and large subunit ribosomal RNA gene, partial sequence							uncultured_organism	ASV_113	size=82	KF297063	SH1616376.08FU|reps	94.0%	94.4%	217	Fungi	unidentified	unidentified	unidentified	unidentified	unidentified	Fungi_sp.	GBSO13754-15	93.1%	93.9%	216				Ascomycota	Eurotiomycetes	Chaetothyriales				0,04	2,8	0,0	0,0	0,0	0,0	0,0	0,0	0,0	0,0
MN655989	2666003	100.0%	100.0%	227	Corinectria sp. Y AM-2019 isolate N3 small subunit ribosomal RNA gene, partial sequence, internal transcribed spacer 1 and 5.8S ribosomal RNA gene, complete sequence, and internal transcribed spacer 2, partial sequence	Eukaryota	Ascomycota	Sordariomycetes	Hypocreales	Nectriaceae	Corinectria	Corinectria_sp._Y_AM-2019	ASV_114	size=711	MH858657	SH2705581.08FU|reps	99.1%	98.2%	221	Fungi	Ascomycota	Dothideomycetes	Capnodiales	Mycosphaerellaceae	Septogloeum	Septogloeum_gillii	GBHYP6491-13	100.0%	100.0%	227				Ascomycota	Sordariomycetes	Hypocreales	Nectriaceae	Neonectria	Neonectria_fuckeliana	0,04	2,7	0,0	0,0	0,0	0,0	0,0	0,0	0,0	0,0
DQ534479	223399	98.7%	98.8%	226	Placopsis contortuplicata 18S ribosomal RNA gene, partial sequence, internal transcribed spacer 1, 5.8S ribosomal RNA gene, and internal transcribed spacer 2, complete sequence, and 28S ribosomal RNA gene, partial sequence	Eukaryota	Ascomycota	Lecanoromycetes	Trapeliales	Trapeliaceae	Placopsis	Placopsis_contortuplicata	ASV_115	size=123	MH670309	SH1521573.08FU|reps	97.6%	94.4%	208	Fungi	Ascomycota	Lecanoromycetes	Trapeliales	Trapeliaceae	Placopsis	Placopsis_contortuplicata	GBSO2351-13	98.7%	98.9%	226				Ascomycota	Lecanoromycetes	Agyriales	Agyriaceae	Placopsis	Placopsis_contortuplicata	0,04	2,6	0,0	0,3	0,0	0,0	0,0	0,0	0,0	1,0
MT078158	187459	98.7%	99.3%	229	Desmococcus olivaceus strain SAG 1.92 small subunit ribosomal RNA gene, partial sequence, internal transcribed spacer 1 and 5.8S ribosomal RNA gene, complete sequence, and internal transcribed spacer 2, partial sequence	Eukaryota	Chlorophyta	Trebouxiophyceae	Prasiolales	Stichococcaceae	Desmococcus	Desmococcus_olivaceus	ASV_116	size=526	UDB0334408	SH3341596.08FU|reps	98.2%	99.1%	228	Viridiplantae	Chlorophyta	unidentified	unidentified	unidentified	Desmococcus	Desmococcus_olivaceus														0,04	2,6	0,0	0,0	0,0	0,0	0,0	0,0	0,0	0,0
JX848575	644155	83.9%	92.0%	230	Verrucaria rosula voucher Orange 17489 18S ribosomal RNA gene, partial sequence, internal transcribed spacer 1, 5.8S ribosomal RNA gene, and internal transcribed spacer 2, complete sequence, and 28S ribosomal RNA gene, partial sequence	Eukaryota	Ascomycota	Eurotiomycetes	Verrucariales	Verrucariaceae	Verrucaria	Verrucaria_rosula	ASV_117	size=83	FJ664883	SH1574585.08FU|refs	86.8%	84.4%	189	Fungi	Ascomycota	Eurotiomycetes	Verrucariales	Verrucariaceae	Verrucaria	Verrucaria_rosula	GBSO5719-13	83.9%	92.0%	230				Ascomycota	Eurotiomycetes	Verrucariales	Verrucariaceae	Verrucaria	Verrucaria_margacea	0,04	2,5	0,0	0,0	0,0	0,0	0,0	0,0	0,0	0,0
KC965610	175245	89.5%	94.8%	229	Uncultured fungus clone 87_NA11_P31_N11 18S ribosomal RNA gene, partial sequence, internal transcribed spacer 1, 5.8S ribosomal RNA gene, and internal transcribed spacer 2, complete sequence, and 28S ribosomal RNA gene, partial sequence	Eukaryota						uncultured_fungus	ASV_118	size=59	KY859521	SH1518539.08FU|reps	86.9%	93.4%	236	Fungi	Ascomycota	Lecanoromycetes	Lecanorales	Parmeliaceae	Hypogymnia	Hypogymnia_lugubris_var._sublugubris	KNWRL026-13	88.3%	94.2%	229	60,462	-150,183	United_States	Ascomycota	Lecanoromycetes	Lecanorales	Ramalinaceae	Lecania	Lecania_dubitans	0,04	2,5	0,0	0,0	0,0	0,0	0,0	0,0	0,0	0,0
MF614992	1755438	100.0%	100.0%	227	Tetracladium sp. strain W28 internal transcribed spacer 1, partial sequence, 5.8S ribosomal RNA gene and internal transcribed spacer 2, complete sequence, and large subunit ribosomal RNA gene, partial sequence	Eukaryota	Ascomycota	Leotiomycetes	Helotiales		Tetracladium	Tetracladium_sp.	ASV_119	size=115	UDB0517414	SH1522924.08FU|reps	98.2%	99.1%	228	Fungi	Ascomycota	unidentified	unidentified	unidentified	unidentified	Ascomycota_sp.	GBUN4909-13	98.7%	99.3%	229				Ascomycota	Leotiomycetes	Helotiales		Tetracladium	Tetracladium_sp._1_MV-2011	0,04	2,5	0,0	0,0	0,0	0,0	0,0	0,0	0,0	0,0
MT984228	2770910	88.1%	76.5%	151	Trimmatothelopsis coreana strain 150269 internal transcribed spacer 1, partial sequence, 5.8S ribosomal RNA gene, complete sequence, and internal transcribed spacer 2, partial sequence	Eukaryota	Ascomycota	Lecanoromycetes	Acarosporales	Acarosporaceae	Trimmatothelopsis	Trimmatothelopsis_coreana	ASV_120	size=90	UDB024193	SH1614732.08FU|reps	85.3%	75.3%	150	Fungi	Ascomycota	Lecanoromycetes	Candelariales	Candelariaceae	Candelariella	Candelariella_aurella	GBSO14744-15	85.0%	75.4%	153	37,1023	128,931	South_Korea	Ascomycota	Lecanoromycetes	Peltigerales	Lobariaceae	Sticta	Sticta_nylanderiana	0,04	2,4	0,0	0,0	0,0	0,0	0,0	0,0	0,0	0,0
MH858949	360150	100.0%	100.0%	228	Grosmannia penicillata strain CBS 210.67 internal transcribed spacer 1, partial sequence, 5.8S ribosomal RNA gene and internal transcribed spacer 2, complete sequence, and large subunit ribosomal RNA gene, partial sequence	Eukaryota	Ascomycota	Sordariomycetes	Ophiostomatales	Ophiostomataceae	Grosmannia	Grosmannia_penicillata	ASV_121	size=569	MH121679	SH1546816.08FU|reps	99.6%	99.8%	228	Fungi	Ascomycota	Sordariomycetes	Ophiostomatales	Ophiostomataceae	unidentified	Ophiostomataceae_sp.	GBOPH174-13	100.0%	100.0%	228				Ascomycota	Sordariomycetes	Ophiostomatales	Ophiostomataceae	Grosmannia	Grosmannia_penicillata	0,04	2,4	0,0	0,0	0,0	0,0	0,0	0,0	0,0	0,0
MF465900	2203226	99.6%	99.8%	227	Coccomyxa antarctica isolate FACHB-2140 small subunit ribosomal RNA gene, partial sequence, internal transcribed spacer 1, 5.8S ribosomal RNA gene, and internal transcribed spacer 2, complete sequence, and large subunit ribosomal RNA gene, partial sequence	Eukaryota	Chlorophyta	Trebouxiophyceae			Coccomyxa	Coccomyxa_antarctica	ASV_122	size=154	UDB0197916	SH2722013.08FU|reps	99.1%	99.6%	227	unidentified	unidentified	unidentified	unidentified	unidentified	unidentified	unidentified														0,04	2,4	0,0	0,0	0,0	0,0	0,0	0,0	0,0	0,0
MF181358	155900	96.9%	98.5%	229	Uncultured organism clone OTU_404 5.8S ribosomal RNA gene, partial sequence, internal transcribed spacer 2, complete sequence, and large subunit ribosomal RNA gene, partial sequence							uncultured_organism	ASV_123	size=121	EU516808	SH1529328.08FU|reps	89.2%	90.2%	212	Fungi	Ascomycota	Eurotiomycetes	unidentified	unidentified	unidentified	Eurotiomycetes_sp.	GBSO5290-13	87.1%	93.6%	233	68,21	19	Sweden	Ascomycota	Eurotiomycetes	Chaetothyriales				0,04	2,4	0,0	0,0	0,0	0,0	0,0	0,0	0,0	0,0
MF181149	155900	99.6%	99.3%	226	Uncultured organism clone OTU_1159 5.8S ribosomal RNA gene, partial sequence, internal transcribed spacer 2, complete sequence, and large subunit ribosomal RNA gene, partial sequence							uncultured_organism	ASV_124	size=96	JX000110	SH1632783.08FU|refs	97.5%	97.9%	224	Fungi	Ascomycota	Lichinomycetes	Lichinales	Lichinaceae	Phylliscum	Phylliscum_demangeonii	GBSO14354-15	97.5%	97.9%	224				Ascomycota	Lichinomycetes	Lichinales	Lichinaceae	Phylliscum	Phylliscum_demangeonii	0,03	2,3	0,0	0,0	0,0	0,0	0,0	0,0	0,0	0,0
KC965438	175245	93.4%	96.7%	228	Uncultured fungus clone 67_NA3_P31_D24 18S ribosomal RNA gene, partial sequence, internal transcribed spacer 1, 5.8S ribosomal RNA gene, and internal transcribed spacer 2, complete sequence, and 28S ribosomal RNA gene, partial sequence	Eukaryota						uncultured_fungus	ASV_125	size=163	FJ820761	SH1628174.08FU|reps	85.8%	85.8%	197	Fungi	Ascomycota	Dothideomycetes	Capnodiales	unidentified	unidentified	Capnodiales_sp.	GBSO13103-14	97.6%	91.7%	194				Ascomycota	Arthoniomycetes	Arthoniales	Roccellaceae	Alyxoria	Alyxoria_varia	0,03	2,3	0,0	0,0	0,0	0,0	0,0	0,0	0,0	0,0
MT595818	1933429	80.5%	90.3%	236	Mycosphaerellaceae sp. strain OTU3077 5.8S ribosomal RNA gene, partial sequence, internal transcribed spacer 2, complete sequence, and large subunit ribosomal RNA gene, partial sequence	Eukaryota	Ascomycota	Dothideomycetes	Mycosphaerellales	Mycosphaerellaceae		Mycosphaerellaceae_sp.	ASV_126	size=119	KJ869154	SH1715755.08FU|refs_singleton	95.7%	68.3%	93	Fungi	Ascomycota	Dothideomycetes	Capnodiales	Neodevriesiaceae	Neodevriesia	Neodevriesia_coryneliae	GBCAP069-13	95.6%	67.8%	91				Ascomycota	Dothideomycetes	Capnodiales	Davidiellaceae	Devriesia	Devriesia_americana	0,03	2,3	0,0	0,0	0,0	0,0	0,0	0,0	0,0	0,0
MT560384	749648	100.0%	100.0%	276	Phomatodes aubrietiae isolate jpsk7 internal transcribed spacer 1, partial sequence, 5.8S ribosomal RNA gene and internal transcribed spacer 2, complete sequence, and large subunit ribosomal RNA gene, partial sequence	Eukaryota	Ascomycota	Dothideomycetes	Pleosporales	Didymellaceae	Phomatodes	Phomatodes_aubrietiae	ASV_127	size=3545	FJ426983	SH2232061.08FU|refs	100.0%	100.0%	276	Fungi	Ascomycota	Dothideomycetes	Pleosporales	Didymellaceae	Didymella	Didymella_heteroderae	GBPLE1116-13	100.0%	100.0%	276				Ascomycota	Dothideomycetes	Pleosporales		Phoma	Phoma_macrostoma	0,03	2,1	0,0	0,0	0,0	0,0	0,0	0,0	0,0	0,0
KT219740	175245	87.5%	78.8%	160	Uncultured fungus clone MOTULB_224 5.8S ribosomal RNA gene and internal transcribed spacer 2, partial sequence	Eukaryota						uncultured_fungus	ASV_128	size=82	KC011060	SH1520884.08FU|refs	88.0%	76.5%	150	Fungi	Ascomycota	Lecanoromycetes	Peltigerales	Lobariaceae	Lobariella	Lobariella_parmelioides	GBSO14740-15	88.0%	76.5%	150			Colombia	Ascomycota	Lecanoromycetes	Peltigerales	Lobariaceae	Lobariella	Lobariella_parmelioides	0,03	2,1	0,0	0,0	0,0	0,0	0,0	0,0	0,0	0,0
KP307489	226499	85.0%	90.5%	220	Didymodon asperifolius isolate D788I 18S ribosomal RNA gene, partial sequence, internal transcribed spacer 1, 5.8S ribosomal RNA gene, and internal transcribed spacer 2, complete sequence, and 26S ribosomal RNA gene, partial sequence	Eukaryota	Streptophyta	Bryopsida	Pottiales	Pottiaceae	Husnotiella	Husnotiella_asperifolia	ASV_129	size=116	AY616853	SH1513166.08FU|reps	85.6%	90.4%	229	Viridiplantae	Bryophyta	Bryopsida	Pottiales	Pottiaceae	Syntrichia	Syntrichia_sarconeurum														0,03	2,0	0,0	0,0	0,0	0,0	0,0	0,0	0,0	0,0
KY103911	317047	100.0%	100.0%	226	Kuraishia capsulata culture CBS:1993 internal transcribed spacer 1, partial sequence, 5.8S ribosomal RNA gene and internal transcribed spacer 2, complete sequence, and large subunit ribosomal RNA gene, partial sequence	Eukaryota	Ascomycota	Saccharomycetes	Saccharomycetales		Kuraishia	Kuraishia_capsulata	ASV_130	size=622	EF568066	SH1647506.08FU|refs	100.0%	100.0%	226	Fungi	Ascomycota	Saccharomycetes	Saccharomycetales	Saccharomycetales_fam_Incertae_sedis	Kuraishia	Kuraishia_capsulata	ITSIM2095-15	100.0%	100.0%	226	48,442	-84,208	Canada	Ascomycota	Saccharomycetes	Saccharomycetales	Saccharomycetaceae	Kuraishia	Kuraishia_capsulata	0,03	2,0	0,0	0,0	0,0	0,0	0,0	0,1	0,0	0,0
AF332117	170002	90.8%	95.4%	229	Bellemerea alpina clone J3 18S ribosomal RNA gene, partial sequence, internal transcribed spacer 1, 5.8S ribosomal RNA gene and internal transcribed spacer 2, complete sequence, and 26S ribosomal RNA gene, partial sequence	Eukaryota	Ascomycota	Lecanoromycetes	Lecideales	Lecideaceae	Bellemerea	Bellemerea_alpina	ASV_131	size=134	AF332116	SH1524745.08FU|reps	90.9%	88.6%	197	Fungi	Ascomycota	Lecanoromycetes	Lecanorales	Porpidiaceae	Bellemerea	Bellemerea_alpina	GBSO12369-14	90.8%	95.4%	229				Ascomycota	Lecanoromycetes	Lecanorales	Lecideaceae	Bellemerea	Bellemerea_alpina	0,03	2,0	0,0	0,0	0,0	0,0	0,0	0,1	0,0	0,0
AF332115	170006	98.7%	99.3%	228	Aspicilia simoensis clone J14 18S ribosomal RNA gene, partial sequence, internal transcribed spacer 1, 5.8S ribosomal RNA gene and internal transcribed spacer 2, complete sequence, and 26S ribosomal RNA gene, partial sequence	Eukaryota	Ascomycota	Lecanoromycetes	Pertusariales	Megasporaceae	Aspicilia	Aspicilia_simoensis	ASV_132	size=81	AF332115	SH1647719.08FU|reps	98.6%	95.6%	211	Fungi	Ascomycota	Lecanoromycetes	unidentified	unidentified	unidentified	Lecanoromycetes_sp.	GBSO12538-14	98.7%	99.3%	228				Ascomycota	Lecanoromycetes	Pertusariales	Megasporaceae	Aspicilia	Aspicilia_simoensis	0,03	1,9	0,0	0,0	0,0	0,0	0,0	0,0	0,0	0,0
MT265865	175245	94.0%	97.0%	232	Uncultured fungus clone 3991_61 5.8S ribosomal RNA gene, partial sequence, internal transcribed spacer 2, complete sequence, and large subunit ribosomal RNA gene, partial sequence	Eukaryota						uncultured_fungus	ASV_133	size=99	UDB0158521	SH1648685.08FU|reps	95.1%	92.5%	206	Fungi	Ascomycota	Eurotiomycetes	Chaetothyriales	Herpotrichiellaceae	Capronia	Capronia_sp.	GBSO3988-13	93.9%	97.0%	231			United_States	Ascomycota	Eurotiomycetes	Chaetothyriales	Herpotrichiellaceae	Capronia	Capronia_sp._94006a	0,03	1,8	0,0	0,0	0,0	0,0	0,0	0,0	0,0	0,0
MT594863	2011732	100.0%	100.0%	225	Malassezia sp. strain OTU139 5.8S ribosomal RNA gene, partial sequence, internal transcribed spacer 2, complete sequence, and large subunit ribosomal RNA gene, partial sequence	Eukaryota	Basidiomycota	Malasseziomycetes	Malasseziales	Malasseziaceae	Malassezia	Malassezia_sp.	ASV_134	size=355	AY743636	SH1515384.08FU|refs	99.6%	99.8%	225	Fungi	Basidiomycota	Malasseziomycetes	Malasseziales	Malasseziaceae	Malassezia	Malassezia_restricta	GBUN4539-13	90.6%	33.8%	61				Basidiomycota	Tremellomycetes					0,03	1,8	0,0	0,0	0,0	0,0	0,0	0,0	0,0	0,0
LT560342	631446	97.3%	98.2%	225	Elliptochloris perforata partial 18S rRNA gene, strain SAG 2201	Eukaryota	Chlorophyta	Trebouxiophyceae			Elliptochloris	Elliptochloris_perforata	ASV_135	size=59	UDB0316306	SH3330977.08FU|reps	99.6%	99.3%	227	unidentified	unidentified	unidentified	unidentified	unidentified	unidentified	unidentified														0,03	1,7	0,0	0,0	0,0	0,0	0,0	0,0	0,0	0,0
KC456742	175245	99.6%	99.8%	227	Uncultured endophytic fungus clone 375S-75 internal transcribed spacer 1, partial sequence, 5.8S ribosomal RNA gene and internal transcribed spacer 2, complete sequence, and 28S ribosomal RNA gene, partial sequence	Eukaryota						uncultured_fungus	ASV_136	size=120	KC456719	SH1616366.08FU|reps	99.5%	96.9%	214	Fungi	Ascomycota	Eurotiomycetes	Chaetothyriales	Herpotrichiellaceae	unidentified	Herpotrichiellaceae_sp.	GBSO13586-15	99.5%	96.9%	214	-67,6	-68,33	Antarctica	Ascomycota	Eurotiomycetes	Chaetothyriales	Herpotrichiellaceae	Cladophialophora	Cladophialophora_sp.	0,03	1,7	0,0	0,0	0,0	0,0	0,0	0,0	0,0	0,0
MN397038	664446	100.0%	100.0%	227	Trebouxia suecica voucher 17192 internal transcribed spacer 1, partial sequence, 5.8S ribosomal RNA gene and internal transcribed spacer 2, complete sequence, and large subunit ribosomal RNA gene, partial sequence	Eukaryota	Chlorophyta	Trebouxiophyceae	Trebouxiales	Trebouxiaceae	Trebouxia	Trebouxia_suecica	ASV_137	size=235	MH299147	SH1559579.08FU|reps	98.2%	99.1%	227	Viridiplantae	Chlorophyta	Trebouxiophyceae	Trebouxiales	Trebouxiaceae	Trebouxia	Trebouxia_simplex	GBTEL1209-13	97.7%	33.6%	44			Sweden	Ascomycota	Lecanoromycetes	Teloschistales	Teloschistaceae	Xanthoria	Xanthoria_parietina	0,02	1,6	0,0	0,0	0,0	0,0	0,0	0,0	0,0	0,0
KC333533	1413772	100.0%	100.0%	228	Uncultured Dictyochloropsis clone SA5528 internal transcribed spacer 1, partial sequence, 5.8S ribosomal RNA gene, complete sequence, and internal transcribed spacer 2, partial sequence	Eukaryota	Chlorophyta	Trebouxiophyceae	Microthamniales			uncultured_Dictyochloropsis	ASV_138	size=354	KC333523	SH1595139.08FU|reps	99.6%	99.8%	228	Viridiplantae	Chlorophyta	Trebouxiophyceae	Microthamniales	Microthamniales_fam_Incertae_sedis	Symbiochloris	Symbiochloris_sp.														0,02	1,6	0,0	0,0	0,0	0,0	0,0	0,0	0,0	0,0
KX132958	161814	90.0%	95.0%	230	Bacidina arnoldiana isolate LIFU049-16 (versA1) 18S ribosomal RNA gene, partial sequence, internal transcribed spacer 1, 5.8S ribosomal RNA gene, and internal transcribed spacer 2, complete sequence, and 28S ribosomal RNA gene, partial sequence	Eukaryota	Ascomycota	Lecanoromycetes	Lecanorales	Ramalinaceae	Bacidina	Bacidina_arnoldiana	ASV_139	size=92	KX239033	SH1524356.08FU|reps	88.9%	89.6%	207	Fungi	Ascomycota	Lecanoromycetes	Lecanorales	Ramalinaceae	Bacidina	Bacidina_sp.	LIFU049-16	90.0%	95.0%	230	47,0277	8,47265	Switzerland	Ascomycota	Lecanoromycetes	Lecanorales	Ramalinaceae	Bacidina	Bacidina_arnoldiana_aggr.	0,02	1,5	0,0	0,0	0,0	0,0	0,0	0,0	0,0	0,0
MT036570	2708026	100.0%	100.0%	227	Asterochloris stereocaulonicola strain KGIC037D2015 internal transcribed spacer 1, partial sequence, 5.8S ribosomal RNA gene and internal transcribed spacer 2, complete sequence, and large subunit ribosomal RNA gene, partial sequence<>Asterochloris stereocaulonicola strain KGIC037B2015 internal transcribed spacer 1, partial sequence, 5.8S ribosomal RNA gene and internal transcribed spacer 2, comp…	Eukaryota	Chlorophyta	Trebouxiophyceae	Trebouxiales	Trebouxiaceae	Asterochloris	Asterochloris_stereocaulonicola	ASV_140	size=26996	KP257384	SH1582571.08FU|reps	98.7%	99.3%	227	Viridiplantae	Chlorophyta	Trebouxiophyceae	Trebouxiales	Trebouxiaceae	Asterochloris	Asterochloris_glomerata														0,02	1,5	0,0	0,0	0,0	0,0	0,0	0,0	0,0	0,0
MF181320	155900	93.9%	97.0%	231	Uncultured organism clone OTU_984 5.8S ribosomal RNA gene, partial sequence, internal transcribed spacer 2, complete sequence, and large subunit ribosomal RNA gene, partial sequence							uncultured_organism	ASV_141	size=69	EU516808	SH1529328.08FU|reps	92.8%	92.2%	209	Fungi	Ascomycota	Eurotiomycetes	unidentified	unidentified	unidentified	Eurotiomycetes_sp.	GBSO5290-13	90.1%	95.0%	232	68,21	19	Sweden	Ascomycota	Eurotiomycetes	Chaetothyriales				0,02	1,5	0,0	0,0	0,0	0,0	0,0	0,0	0,0	0,0
MF074120	2082419	100.0%	100.0%	276	Myriospora signyensis isolate MW123 small subunit ribosomal RNA gene, partial sequence, internal transcribed spacer 1, 5.8S ribosomal RNA gene, and internal transcribed spacer 2, complete sequence, and large subunit ribosomal RNA gene, partial sequence	Eukaryota	Ascomycota	Lecanoromycetes	Acarosporales	Acarosporaceae	Myriospora	Myriospora_signyensis	ASV_142	size=29	MF074120	SH1614727.08FU|reps	100.0%	97.6%	263	Fungi	Ascomycota	Lecanoromycetes	Acarosporales	Acarosporaceae	Myriospora	Myriospora_sp.	GBSO3234-13	98.2%	99.1%	277				Ascomycota	Lecanoromycetes	Lecanorales	Acarosporaceae	Acarospora	Acarospora_scabrida	0,02	1,5	0,0	0,0	0,0	0,0	0,0	0,0	0,0	0,0
MK811696	284102	84.9%	92.5%	232	Micarea denigrata voucher O-L-174438 internal transcribed spacer 1, partial sequence, 5.8S ribosomal RNA gene and internal transcribed spacer 2, complete sequence, and large subunit ribosomal RNA gene, partial sequence	Eukaryota	Ascomycota	Lecanoromycetes	Lecanorales	Micareaceae	Micarea	Micarea_denigrata	ASV_143	size=52	AY756473	SH1522387.08FU|reps	91.1%	72.6%	123	Fungi	Ascomycota	Lecanoromycetes	Lecanorales	unidentified	unidentified	Lecanorales_sp.	OLICH1013-13	84.9%	92.5%	232	61,4346	9,49536	Norway	Ascomycota	Lecanoromycetes	Lecanorales	Micareaceae	Micarea	Micarea_denigrata	0,02	1,4	1,4	0,0	0,0	0,0	0,0	0,0	0,0	0,0
MW553075	2807250	100.0%	100.0%	228	Chlorominima collina strain CCAP 6/1 small subunit ribosomal RNA gene, partial sequence, internal transcribed spacer 1, 5.8S ribosomal RNA gene, and internal transcribed spacer 2, complete sequence, and large subunit ribosomal RNA gene, partial sequence	Eukaryota	Chlorophyta	Chlorophyceae	Chlamydomonadales	Chlamydomonadaceae	Chlorominima	Chlorominima_collina	ASV_144	size=66	UDB0317217	SH1540165.08FU|reps	98.2%	99.1%	228	Viridiplantae	Chlorophyta	unidentified	unidentified	unidentified	Chloromonas	Chloromonas_sp.														0,02	1,4	0,0	1,0	0,0	0,0	0,0	0,0	0,0	0,0
JX043001	175245	97.8%	98.9%	228	Uncultured fungus clone C2_DF9 18S ribosomal RNA gene, partial sequence, internal transcribed spacer 1, 5.8S ribosomal RNA gene, and internal transcribed spacer 2, complete sequence, and 28S ribosomal RNA gene, partial sequence	Eukaryota						uncultured_fungus	ASV_145	size=39	AF070027	SH1507188.08FU|reps	92.9%	92.7%	212	Fungi	Ascomycota	Lecanoromycetes	Lecanorales	Lecanoraceae	Lecanora	Lecanora_varia	LIFU092-16	93.0%	96.5%	229	46,4286	8,13961	Switzerland	Ascomycota	Lecanoromycetes	Lecanorales	Lecanoraceae	Lecanora	Lecanora_varia	0,02	1,4	0,0	0,0	0,0	0,0	0,0	0,0	0,0	0,0
HQ634132	175245	99.1%	99.6%	229	Uncultured fungus clone Antarct_8_148 5.8S ribosomal RNA gene, partial sequence, internal transcribed spacer 2, complete sequence, and 28S ribosomal RNA gene, partial sequence	Eukaryota						uncultured_fungus	ASV_146	size=84	EU516808	SH1529328.08FU|reps	90.1%	90.7%	212	Fungi	Ascomycota	Eurotiomycetes	unidentified	unidentified	unidentified	Eurotiomycetes_sp.	GBSO5290-13	87.1%	93.6%	233	68,21	19	Sweden	Ascomycota	Eurotiomycetes	Chaetothyriales				0,02	1,4	0,0	0,0	0,0	0,0	0,0	0,0	0,0	0,0
KC965879	175245	92.8%	94.9%	221	Uncultured fungus clone 103_NA10_P32_K12 18S ribosomal RNA gene, partial sequence, internal transcribed spacer 1, 5.8S ribosomal RNA gene, and internal transcribed spacer 2, complete sequence, and 28S ribosomal RNA gene, partial sequence	Eukaryota						uncultured_fungus	ASV_147	size=37	JQ081444	SH1553535.08FU|reps	87.4%	92.2%	223	Fungi	Ascomycota	Arthoniomycetes	Arthoniales	unidentified	unidentified	Arthoniales_sp.	GBSO13252-15	87.4%	92.2%	223			Brazil	Ascomycota	Arthoniomycetes	Arthoniales				0,02	1,3	0,0	0,0	0,0	0,0	0,0	0,0	0,0	0,0
GQ927299	842452	99.1%	99.1%	227	Psoroma buchananii voucher NK-33 (A. Elvebakk 00-830) 18S ribosomal RNA gene, partial sequence, internal transcribed spacer 1, 5.8S ribosomal RNA gene, and internal transcribed spacer 2, complete sequence, and 28S ribosomal RNA gene, partial sequence	Eukaryota	Ascomycota	Lecanoromycetes	Peltigerales	Pannariaceae	Psoroma	Psoroma_buchananii	ASV_148	size=30	GQ927300	SH1558231.08FU|reps	98.5%	94.4%	206	Fungi	Ascomycota	Lecanoromycetes	Peltigerales	Pannariaceae	Psoroma	Psoroma_buchananii	GBSO7284-13	99.1%	99.3%	227				Ascomycota	Lecanoromycetes	Peltigerales	Pannariaceae	Psoroma	Psoroma_buchananii	0,02	1,3	0,0	0,0	0,0	0,0	0,0	0,0	0,0	0,0
FR682353	175243	100.0%	100.0%	228	Uncultured Ascomycota genomic DNA containing 18S rRNA gene, ITS1, 5.8S rRNA gene, ITS2, 28S rRNA gene, clone BF-OTU610	Eukaryota	Ascomycota					uncultured_Ascomycota	ASV_149	size=45	EU707865	SH1549758.08FU|refs	99.5%	95.2%	207	Fungi	Ascomycota	Dothideomycetes	Capnodiales	Neodevriesiaceae	Neodevriesia	Neodevriesia_knoxdaviesii	GBCAP1310-13	99.6%	99.8%	228			South_Africa	Ascomycota	Dothideomycetes	Capnodiales	Teratosphaeriaceae	Teratosphaeria	Teratosphaeria_knoxdaviesii	0,02	1,3	0,0	0,0	0,0	0,0	0,0	0,0	0,0	0,0
MF181242	155900	97.8%	98.9%	229	Uncultured organism clone OTU_282 5.8S ribosomal RNA gene, partial sequence, internal transcribed spacer 2, complete sequence, and large subunit ribosomal RNA gene, partial sequence							uncultured_organism	ASV_150	size=54	EU516808	SH1529328.08FU|reps	93.0%	93.2%	214	Fungi	Ascomycota	Eurotiomycetes	unidentified	unidentified	unidentified	Eurotiomycetes_sp.	GBSO5290-13	89.1%	94.6%	230	68,21	19	Sweden	Ascomycota	Eurotiomycetes	Chaetothyriales				0,02	1,2	0,0	0,0	0,0	0,0	0,0	0,0	0,0	0,0
KM243179	1578191	79.9%	90.0%	234	Verrucaria alpicola voucher A. Orange 17468 (NMW - C.2007.001.253) 18S ribosomal RNA gene, partial sequence, internal transcribed spacer 1, 5.8S ribosomal RNA gene, and internal transcribed spacer 2, complete sequence, and 28S large subunit ribosomal RNA gene, partial sequence	Eukaryota	Ascomycota	Eurotiomycetes	Verrucariales	Verrucariaceae	Verrucaria	Verrucaria_alpicola	ASV_151	size=52	JQ088035	SH1576641.08FU|reps	94.9%	68.9%	98	Fungi	Ascomycota	Eurotiomycetes	Verrucariales	Verrucariaceae	Polyblastia	Polyblastia_neglecta	GBSO16570-15	94.9%	68.9%	98				Ascomycota	Eurotiomycetes	Verrucariales	Verrucariaceae	Polyblastia	Polyblastia_neglecta	0,02	1,2	0,0	0,0	0,0	0,0	0,0	0,0	0,0	0,0
AM901922	175243	86.8%	84.4%	189	Uncultured ascomycete ITS region including 18S rRNA gene, ITS1, 5.8S rRNA gene, ITS2 and 28S rRNA gene, clone BF-OTU379	Eukaryota	Ascomycota					uncultured_Ascomycota	ASV_152	size=44	UDB0402915	SH2724236.08FU|reps	85.4%	78.6%	164	unidentified	unidentified	unidentified	unidentified	unidentified	unidentified	unidentified	GBSO16451-15	85.3%	76.5%	156			United_States	Ascomycota	Lecanoromycetes	Umbilicariales	Umbilicariaceae	Fulgidea	Fulgidea_oligospora	0,02	1,2	1,2	0,0	0,0	0,0	0,0	0,0	0,0	0,0
DQ166584	285713	97.4%	98.7%	228	Uncultured Trebouxia photobiont voucher J. Blaha b451 (GZU) internal transcribed spacer 1, partial sequence, and 5.8S ribosomal RNA gene and internal transcribed spacer 2, complete sequence	Eukaryota	Chlorophyta	Trebouxiophyceae	Trebouxiales	Trebouxiaceae	Trebouxia	uncultured_Trebouxia_photobiont	ASV_153	size=43	KJ754305	SH1559570.08FU|reps	97.4%	98.7%	228	Viridiplantae	Chlorophyta	Trebouxiophyceae	Trebouxiales	Trebouxiaceae	Trebouxia	Trebouxia_arboricola														0,02	1,2	0,0	0,0	0,0	0,0	0,0	0,0	0,0	0,0
MH232546	861520	87.7%	93.9%	228	Lecidea polypycnidophora voucher 20177582 small subunit ribosomal RNA gene, partial sequence, internal transcribed spacer 1, 5.8S ribosomal RNA gene, and internal transcribed spacer 2, complete sequence, and large subunit ribosomal RNA gene, partial sequence	Eukaryota	Ascomycota	Lecanoromycetes	Lecideales	Lecideaceae	Lecidea	Lecidea_polypycnidophora	ASV_154	size=53	KR061355	SH1524759.08FU|reps	88.1%	87.7%	201	Fungi	Ascomycota	Lecanoromycetes	Lecanorales	Porpidiaceae	Porpidia	Porpidia_albocaerulescens	GBSO5832-13	87.7%	93.9%	228			United_States	Ascomycota	Lecanoromycetes	Lecanorales	Lecideaceae	Lecidea	Lecidea_sp._JCL-1165	0,02	1,2	1,0	0,0	0,0	0,0	0,0	0,0	0,0	0,0
MH302535	392743	88.7%	70.9%	124	Umbilicaria torrefacta voucher OSC:McCune 36203 internal transcribed spacer 1 and 5.8S ribosomal RNA gene, complete sequence, and internal transcribed spacer 2, partial sequence	Eukaryota	Ascomycota	Lecanoromycetes	Umbilicariales	Umbilicariaceae	Umbilicaria	Umbilicaria_torrefacta	ASV_155	size=59	MH302531	SH1521856.08FU|reps	88.7%	70.9%	124	Fungi	Ascomycota	Lecanoromycetes	Umbilicariales	Umbilicariaceae	Umbilicaria	Umbilicaria_torrefacta	GBEUR3984-13	78.4%	89.2%	250				Ascomycota	Eurotiomycetes	Eurotiales	Trichocomaceae	Trichocoma	Trichocoma_paradoxa	0,02	1,1	0,0	0,0	0,0	0,0	0,0	0,0	0,0	0,0
DQ166584	285713	97.4%	98.7%	228	Uncultured Trebouxia photobiont voucher J. Blaha b451 (GZU) internal transcribed spacer 1, partial sequence, and 5.8S ribosomal RNA gene and internal transcribed spacer 2, complete sequence	Eukaryota	Chlorophyta	Trebouxiophyceae	Trebouxiales	Trebouxiaceae	Trebouxia	uncultured_Trebouxia_photobiont	ASV_156	size=49	KJ754305	SH1559570.08FU|reps	97.4%	98.7%	228	Viridiplantae	Chlorophyta	Trebouxiophyceae	Trebouxiales	Trebouxiaceae	Trebouxia	Trebouxia_arboricola														0,02	1,1	0,0	0,0	0,0	0,0	0,0	0,0	0,0	0,0
KT876976	1490151	93.4%	96.7%	229	Phaeohelotium epiphyllum voucher H.B. 9911 18S ribosomal RNA gene, partial sequence, internal transcribed spacer 1, 5.8S ribosomal RNA gene, and internal transcribed spacer 2, complete sequence, and 28S ribosomal RNA gene, partial sequence	Eukaryota	Ascomycota	Leotiomycetes	Helotiales	Helotiaceae	Phaeohelotium	Phaeohelotium_epiphyllum	ASV_157	size=55	UDB0556612	SH1543040.08FU|reps	93.4%	89.7%	197	Fungi	Ascomycota	Leotiomycetes	Helotiales	Helotiaceae	unidentified	Helotiaceae_sp.	GBHEL469-13	92.8%	91.6%	207				Ascomycota	Leotiomycetes	Helotiales	Helotiaceae	Hymenoscyphus	Hymenoscyphus_epiphyllus	0,02	1,1	0,0	0,0	0,0	0,0	0,0	0,0	0,0	0,0
KC456674	175245	100.0%	95.5%	208	Uncultured endophytic fungus clone 375S-07 internal transcribed spacer 1, partial sequence, 5.8S ribosomal RNA gene and internal transcribed spacer 2, complete sequence, and 28S ribosomal RNA gene, partial sequence	Eukaryota						uncultured_fungus	ASV_158	size=43	KC456674	SH1518533.08FU|reps	100.0%	92.3%	193	Fungi	Ascomycota	Lecanoromycetes	Lecanorales	Parmeliaceae	Himantormia	Himantormia_lugubris	GBLEC911-13	100.0%	95.6%	208				Ascomycota	Lecanoromycetes	Lecanorales	Parmeliaceae	Himantormia	Himantormia_lugubris	0,02	1,1	0,0	0,0	0,0	0,0	0,0	0,0	0,0	0,0
FJ475648	358417	98.7%	99.3%	227	Uncultured Hyaloscyphaceae clone AhedenI2 18S ribosomal RNA gene, partial sequence, internal transcribed spacer 1, 5.8S ribosomal RNA gene, and internal transcribed spacer 2, complete sequence, and 28S ribosomal RNA gene, partial sequence	Eukaryota	Ascomycota	Leotiomycetes	Helotiales			uncultured_Hyaloscyphaceae	ASV_159	size=285	UDB075319	SH1523075.08FU|reps	98.5%	93.1%	199	Fungi	Ascomycota	Leotiomycetes	Helotiales	Helotiaceae	Gorgoniceps	Gorgoniceps_viridula	GBHEL720-13	91.7%	95.8%	228	68,21	19	Sweden	Ascomycota	Leotiomycetes	Helotiales				0,02	1,1	0,0	0,0	0,0	0,0	0,0	0,0	0,0	0,0
FJ667941	647235	95.2%	97.6%	229	Verrucaria sp. A. Orange 16504 18S small subunit ribosomal RNA gene, partial sequence, internal transcribed spacer 1, 5.8S ribosomal RNA gene, and internal transcribed spacer 2, complete sequence, and 28S large subunit ribosomal RNA gene, partial sequence	Eukaryota	Ascomycota	Eurotiomycetes	Verrucariales	Verrucariaceae	Verrucaria	Verrucaria_sp._A._Orange_16504	ASV_160	size=46	UDB066155	SH1574766.08FU|reps	95.3%	94.1%	212	Fungi	Ascomycota	Eurotiomycetes	Verrucariales	Verrucariaceae	Verrucaria	Verrucaria_sp.	GBSO5705-13	95.2%	97.6%	229				Ascomycota	Eurotiomycetes	Verrucariales	Verrucariaceae	Verrucaria	Verrucaria_sp._A._Orange_16504	0,02	1,1	0,0	0,0	0,0	0,0	0,0	0,0	0,0	0,0
KU559832	175245	91.1%	90.0%	202	Uncultured fungus clone 220_S_8781126 internal transcribed spacer 1, partial sequence, 5.8S ribosomal RNA gene and internal transcribed spacer 2, complete sequence, and 28S ribosomal RNA gene, partial sequence	Eukaryota						uncultured_fungus	ASV_161	size=46	KT990211	SH1648664.08FU|reps	91.1%	90.0%	202	Fungi	Basidiomycota	Agaricomycetes	Agaricales	Strophariaceae	Galerina	Galerina_pseudomycenopsis	NOBAS2966-16	89.8%	89.8%	205	59,8797	8,7406	Norway	Basidiomycota	Agaricomycetes	Agaricales	Tricholomataceae	Arrhenia	Arrhenia_sp.	0,02	1,1	0,0	0,0	0,0	0,0	1,1	0,0	0,0	0,0
MT435945	2733464	100.0%	100.0%	228	Rinodina straussii isolate G53 small subunit ribosomal RNA gene, partial sequence, internal transcribed spacer 1, 5.8S ribosomal RNA gene, and internal transcribed spacer 2, complete sequence, and large subunit ribosomal RNA gene, partial sequence	Eukaryota	Ascomycota	Lecanoromycetes	Caliciales	Physciaceae	Rinodina	Rinodina_straussii	ASV_162	size=23706	FR799263	SH1564912.08FU|reps	91.3%	95.6%	229	Fungi	Ascomycota	Lecanoromycetes	Caliciales	Physciaceae	Phaeophyscia	Phaeophyscia_orbicularis	GBTEL167-13	92.6%	96.3%	229				Ascomycota	Lecanoromycetes	Teloschistales	Physciaceae	Phaeophyscia	Phaeophyscia_primaria	0,02	1,1	0,0	0,0	0,0	0,0	0,0	0,0	0,0	0,0
KT219279	175245	87.3%	93.6%	228	Uncultured fungus clone MOTULB_334 5.8S ribosomal RNA gene and internal transcribed spacer 2, partial sequence	Eukaryota						uncultured_fungus	ASV_163	size=23	UDB0252327	SH2734041.08FU|reps	87.4%	83.5%	182	unidentified	unidentified	unidentified	unidentified	unidentified	unidentified	unidentified	GBUN2686-13	83.0%	91.5%	229				Ascomycota	Eurotiomycetes	Onygenales	Myxotrichaceae	Myxotrichium	Myxotrichium_stipitatum	0,02	1,0	0,0	0,0	0,0	0,0	0,0	0,0	0,0	0,0
KC965763	175245	98.7%	99.3%	227	Uncultured fungus clone 99_NA12_P32_P22 18S ribosomal RNA gene, partial sequence, internal transcribed spacer 1, 5.8S ribosomal RNA gene, and internal transcribed spacer 2, complete sequence, and 28S ribosomal RNA gene, partial sequence	Eukaryota						uncultured_fungus	ASV_164	size=58	KC456741	SH1616378.08FU|reps	93.8%	93.2%	211	Fungi	Ascomycota	Eurotiomycetes	Chaetothyriales	unidentified	unidentified	Chaetothyriales_sp.	GBSO3464-13	93.9%	96.9%	229			Germany	Ascomycota	Eurotiomycetes	Chaetothyriales	Herpotrichiellaceae	Cladophialophora	Cladophialophora_humicola	0,02	1,0	0,0	0,0	0,0	0,0	0,0	0,0	0,0	0,0
MK648490	72568	100.0%	100.0%	228	Mrakia psychrophila isolate PW-104 internal transcribed spacer 1, partial sequence, 5.8S ribosomal RNA gene, complete sequence, and internal transcribed spacer 2, partial sequence	Eukaryota	Basidiomycota	Tremellomycetes	Cystofilobasidiales	Mrakiaceae	Mrakia	Mrakia_psychrophila	ASV_165	size=60	AY038826	SH1937020.08FU|refs	98.7%	98.5%	224	Fungi	Basidiomycota	Tremellomycetes	Cystofilobasidiales	Mrakiaceae	Mrakia	Mrakia_blollopis	GBSO2971-13	100.0%	100.0%	228				Basidiomycota	Tremellomycetes	Cystofilobasidiales		Mrakia	Mrakia_psychrophila	0,02	1,0	0,0	0,0	0,0	0,0	0,0	0,0	0,0	0,0
KT581718	175245	97.8%	98.9%	276	Uncultured soil fungus clone WPW-OTU-16 18S ribosomal RNA gene, partial sequence, internal transcribed spacer 1, 5.8S ribosomal RNA gene, and internal transcribed spacer 2, complete sequence, and 28S ribosomal RNA gene, partial sequence	Eukaryota						uncultured_fungus	ASV_166	size=13	UDB0775764	SH1557852.08FU|reps	99.3%	98.2%	268	unidentified	unidentified	unidentified	unidentified	unidentified	unidentified	unidentified														0,01	1,0	0,0	0,0	0,0	0,0	0,0	0,0	0,0	0,0
KY103922	317048	100.0%	100.0%	228	Kuraishia molischiana culture CBS:837 internal transcribed spacer 1, partial sequence, 5.8S ribosomal RNA gene and internal transcribed spacer 2, complete sequence, and large subunit ribosomal RNA gene, partial sequence	Eukaryota	Ascomycota	Saccharomycetes	Saccharomycetales		Kuraishia	Kuraishia_molischiana	ASV_167	size=160	KJ512851	SH1647505.08FU|reps	100.0%	100.0%	228	Fungi	Ascomycota	Saccharomycetes	Saccharomycetales	Saccharomycetales_fam_Incertae_sedis	Kuraishia	Kuraishia_capsulata	ITSIM1913-15	99.6%	99.8%	228				Ascomycota	Saccharomycetes	Saccharomycetales	Saccharomycetaceae	Kuraishia	Kuraishia_capsulata	0,01	1,0	0,0	0,0	0,0	0,0	0,0	0,0	0,0	0,0
GU170841	285710	95.6%	97.8%	228	Lecidea cancriformis voucher Herbarium Tuerk 42990 18S ribosomal RNA gene, partial sequence, internal transcribed spacer 1, 5.8S ribosomal RNA gene, and internal transcribed spacer 2, complete sequence, and 28S ribosomal RNA gene, partial sequence<>Lecidea cancriformis voucher Herbarium Tuerk 42991 18S ribosomal RNA gene, partial sequence, internal transcribed spacer 1, 5.8S ribosomal RNA gene, a…	Eukaryota	Ascomycota	Lecanoromycetes	Lecideales	Lecideaceae	Lecidea	Lecidea_cancriformis	ASV_168	size=57	MK620184	SH2711248.08FU|reps	95.5%	96.9%	224	Fungi	Ascomycota	Lecanoromycetes	Lecideales	Lecideaceae	Lecidea	Lecidea_cancriformis	GBSO5824-13	95.6%	97.8%	228				Ascomycota	Lecanoromycetes	Lecanorales	Lecideaceae	Lecidea	Lecidea_cancriformis	0,01	1,0	0,0	0,0	0,0	0,0	0,0	0,0	0,0	0,0
MH697750	2046349	100.0%	100.0%	228	Cryptococcus sp. (in: Fungi) strain KBP:Y-6300 internal transcribed spacer 1, partial sequence, 5.8S ribosomal RNA gene and internal transcribed spacer 2, complete sequence, and large subunit ribosomal RNA gene, partial sequence	Eukaryota	Basidiomycota	Tremellomycetes	Tremellales	Cryptococcaceae	Cryptococcus	Cryptococcus_sp._(in:_Fungi)	ASV_169	size=84	MH697750	SH1554478.08FU|reps	100.0%	100.0%	228	Fungi	Basidiomycota	Tremellomycetes	Tremellales	Tremellaceae	Cryptococcus	Cryptococcus_sp.	ITSIM1458-15	93.0%	96.5%	228	-19,491	132,551	Australia	Basidiomycota	Tremellomycetes	Tremellales	Tremellaceae	Cryptococcus	Cryptococcus_gattii	0,01	0,9	0,0	0,0	0,0	0,0	0,0	0,0	0,0	0,0
AB570315	860793	84.7%	92.3%	281	Dictyocatenulata alba genes for ITS1, 5.8S rRNA, ITS2, 28S rRNA, partial and complete sequence, strain: JCM 12918	Eukaryota	Ascomycota				Dictyocatenulata	Dictyocatenulata_alba	ASV_170	size=19	AB570314	SH1554972.08FU|reps	90.4%	81.1%	198	Fungi	Ascomycota	Lecanoromycetes	Lecanoromycetes_ord_Incertae_sedis	Lecanoromycetes_fam_Incertae_sedis	Dictyocatenulata	Dictyocatenulata_alba	GBBOT699-13	85.0%	86.7%	246			Germany	Ascomycota	Dothideomycetes	Botryosphaeriales	Botryosphaeriaceae	Melanops	Melanops_tulasnei	0,01	0,9	0,0	0,0	0,0	0,0	0,0	0,0	0,0	0,0
EU161238	350623	100.0%	100.0%	228	Stereocaulon alpinum voucher KOPRI L3 internal transcribed spacer 1, partial sequence, 5.8S ribosomal RNA gene and internal transcribed spacer 2, complete sequence, and 26S ribosomal RNA gene, partial sequence	Eukaryota	Ascomycota	Lecanoromycetes	Lecanorales	Stereocaulaceae	Stereocaulon	Stereocaulon_alpinum	ASV_171	size=30986	KF644361	SH1647949.08FU|reps	98.2%	98.7%	226	Fungi	Ascomycota	Lecanoromycetes	Lecanorales	Stereocaulaceae	Stereocaulon	Stereocaulon_japonicum	GBLEC1140-13	100.0%	100.0%	228				Ascomycota	Lecanoromycetes	Lecanorales	Stereocaulaceae	Stereocaulon	Stereocaulon_alpinum	0,01	0,9	0,0	0,0	0,0	0,0	0,0	0,0	0,0	0,0
MH670336	223399	99.1%	99.6%	229	Placopsis contortuplicata voucher A.Beck VALK15/01cVI (M) M-0019660 small subunit ribosomal RNA gene, partial sequence, internal transcribed spacer 1, 5.8S ribosomal RNA gene, and internal transcribed spacer 2, complete sequence, and large subunit ribosomal RNA gene, partial sequence	Eukaryota	Ascomycota	Lecanoromycetes	Trapeliales	Trapeliaceae	Placopsis	Placopsis_contortuplicata	ASV_172	size=68	AY212818	SH1521565.08FU|reps	99.1%	95.6%	211	Fungi	Ascomycota	Lecanoromycetes	Trapeliales	Trapeliaceae	Placopsis	Placopsis_contortuplicata	GBSO330-13	99.1%	99.6%	229				Ascomycota	Lecanoromycetes	Agyriales	Agyriaceae	Placopsis	Placopsis_contortuplicata	0,01	0,9	0,0	0,1	0,0	0,0	0,0	0,0	0,2	0,0
MW238012	2786890	98.7%	99.3%	228	Uncultured Ascocorticium clone OTU_188 5.8S ribosomal RNA gene, partial sequence, internal transcribed spacer 2, complete sequence, and large subunit ribosomal RNA gene, partial sequence	Eukaryota	Ascomycota	Leotiomycetes	Helotiales	Ascocorticiaceae		uncultured_Ascocorticium	ASV_173	size=132	UDB0522791	SH2730368.08FU|reps	98.0%	94.0%	205	unidentified	unidentified	unidentified	unidentified	unidentified	unidentified	unidentified	GBHEL2347-15	98.0%	93.8%	204				Ascomycota	Leotiomycetes	Helotiales				0,01	0,9	0,0	0,0	0,0	0,0	0,0	0,0	0,0	0,0
DQ166584	285713	97.4%	98.7%	228	Uncultured Trebouxia photobiont voucher J. Blaha b451 (GZU) internal transcribed spacer 1, partial sequence, and 5.8S ribosomal RNA gene and internal transcribed spacer 2, complete sequence	Eukaryota	Chlorophyta	Trebouxiophyceae	Trebouxiales	Trebouxiaceae	Trebouxia	uncultured_Trebouxia_photobiont	ASV_174	size=36	KJ754305	SH1559570.08FU|reps	97.4%	98.7%	228	Viridiplantae	Chlorophyta	Trebouxiophyceae	Trebouxiales	Trebouxiaceae	Trebouxia	Trebouxia_arboricola														0,01	0,9	0,0	0,0	0,0	0,0	0,0	0,0	0,0	0,0
MH861627	55340	100.0%	100.0%	228	Amylostereum chailletii strain CBS 480.83 internal transcribed spacer 1, partial sequence, 5.8S ribosomal RNA gene, complete sequence, and internal transcribed spacer 2, partial sequence	Eukaryota	Basidiomycota	Agaricomycetes	Russulales	Stereaceae	Amylostereum	Amylostereum_chailletii	ASV_175	size=348	HM461078	SH1542901.08FU|refs	99.1%	99.6%	229	Fungi	Basidiomycota	Agaricomycetes	Russulales	Amylostereaceae	Amylostereum	Amylostereum_chailletii	GBRUS2313-13	100.0%	100.0%	228				Basidiomycota	Agaricomycetes	Russulales	Amylostereaceae	Amylostereum	Amylostereum_chailletii	0,01	0,9	0,0	0,0	0,0	0,0	0,0	0,0	0,0	0,0
MZ411677	1920928	93.5%	96.7%	230	Hysteriales sp. voucher G.M. 2015-08-02.2 #1503 small subunit ribosomal RNA gene, partial sequence, internal transcribed spacer 1, 5.8S ribosomal RNA gene, and internal transcribed spacer 2, complete sequence, and large subunit ribosomal RNA gene, partial sequence	Eukaryota	Ascomycota	Dothideomycetes	Hysteriales			Hysteriales_sp.	ASV_176	size=131	UDB0747108	SH2750674.08FU|reps	83.7%	85.1%	203	Fungi	unidentified	unidentified	unidentified	unidentified	unidentified	Fungi_sp.	GBF099-08	85.0%	76.9%	160	30,416	-91,119	United_States	Ascomycota	Dothideomycetes	Pleosporales	Tubeufiaceae	Helicosporium	Helicosporium_vegetum	0,01	0,9	0,0	0,0	0,0	0,0	0,0	0,0	0,0	0,0
LC381749	171248	97.8%	98.9%	228	Uncultured alga genes for 5.8S rRNA, ITS2, 28S rRNA, partial and complete sequence, note: OTU18	Eukaryota						uncultured_alga	ASV_177	size=39	KJ754305	SH1559570.08FU|reps	96.9%	98.5%	228	Viridiplantae	Chlorophyta	Trebouxiophyceae	Trebouxiales	Trebouxiaceae	Trebouxia	Trebouxia_arboricola														0,01	0,8	0,0	0,0	0,0	0,0	0,0	0,0	0,0	0,0
HG324303	2878328	96.8%	97.9%	278	Cryptococcus sp. TSN-649 genomic DNA containing 18S rRNA gene, ITS1, 5.8S rRNA gene, ITS2 and 28S rRNA gene, strain CBS 12605	Eukaryota	Basidiomycota	Tremellomycetes	Filobasidiales	Piskurozymaceae	Piskurozyma	Piskurozyma_tuonelana	ASV_178	size=10	UDB0358155	SH2738280.08FU|reps	96.7%	98.2%	276	unidentified	unidentified	unidentified	unidentified	unidentified	unidentified	unidentified	GBTRE1243-15	94.3%	94.8%	265				Basidiomycota	Tremellomycetes	Tremellales	Tremellaceae	Cryptococcus	Cryptococcus_sp.	0,01	0,8	0,0	0,0	0,0	0,0	0,0	0,0	0,0	0,0
MG925962	284100	89.9%	94.9%	227	Catillaria contristans isolate 4827 small subunit ribosomal RNA gene, partial sequence, internal transcribed spacer 1, 5.8S ribosomal RNA gene, and internal transcribed spacer 2, complete sequence, and large subunit ribosomal RNA gene, partial sequence	Eukaryota	Ascomycota	Lecanoromycetes	Lecanorales	Catillariaceae	Catillaria	Catillaria_contristans	ASV_179	size=30	MF669886	SH2706049.08FU|reps	84.8%	78.1%	165	Fungi	Ascomycota	Lecanoromycetes	Lecanorales	Parmeliaceae	Usnea	Usnea_sp.	PHAK373-20	80.8%	90.4%	234	51,62	-127,93	Canada	Ascomycota	Lecanoromycetes	Lecanorales	Parmeliaceae	Tuckermanopsis	Tuckermanopsis_chlorophylla	0,01	0,8	0,8	0,0	0,0	0,0	0,0	0,0	0,0	0,0
KT896634	45281	100.0%	99.0%	222	Pseudocosmospora vilior strain Z1 18S ribosomal RNA gene, partial sequence, internal transcribed spacer 1, 5.8S ribosomal RNA and genes, complete sequence, and 28S ribosomal RNA gene, partial sequence	Eukaryota	Ascomycota	Sordariomycetes	Hypocreales	Nectriaceae	Pseudocosmospora	Pseudocosmospora_vilior	ASV_180	size=220	KC291737	SH1919412.08FU|refs_singleton	96.9%	98.5%	228	Fungi	Ascomycota	Sordariomycetes	Hypocreales	Nectriaceae	Pseudocosmospora	Pseudocosmospora_vilior	GBHYP8245-13	99.1%	99.6%	227				Ascomycota	Sordariomycetes	Hypocreales	Nectriaceae	Cosmospora	Cosmospora_viridescens	0,01	0,8	0,0	0,0	0,0	0,0	0,0	0,0	0,0	0,0
MF181460	155900	96.5%	98.3%	229	Uncultured organism clone OTU_1033 5.8S ribosomal RNA gene, partial sequence, internal transcribed spacer 2, complete sequence, and large subunit ribosomal RNA gene, partial sequence							uncultured_organism	ASV_181	size=28	UDB0616711	SH1518870.08FU|reps	93.7%	91.8%	206	Fungi	Ascomycota	Lecanoromycetes	Caliciales	Caliciaceae	Amandinea	Amandinea_punctata	GBTEL1440-14	95.2%	97.6%	229			Finland	Ascomycota	Lecanoromycetes	Teloschistales	Physciaceae	Rinodina	Rinodina_cacuminum	0,01	0,8	0,0	0,0	0,0	0,0	0,0	0,0	0,0	0,0
KJ607904	1536653	97.4%	98.7%	228	Amandinea coniops voucher HSG080113-32 18S ribosomal RNA gene, partial sequence, internal transcribed spacer 1, 5.8S ribosomal RNA gene, and internal transcribed spacer 2, complete sequence, and 28S ribosomal RNA gene, partial sequence	Eukaryota	Ascomycota	Lecanoromycetes	Caliciales	Caliciaceae	Amandinea	Amandinea_coniops	ASV_182	size=25	EU681282	SH1518871.08FU|reps	89.5%	94.8%	229	Fungi	Ascomycota	Lecanoromycetes	Caliciales	Caliciaceae	Amandinea	Amandinea_punctata	GBTEL1148-13	97.4%	98.7%	228				Ascomycota	Lecanoromycetes	Teloschistales	Physciaceae	Buellia	Buellia_frigida	0,01	0,8	0,0	0,0	0,0	0,0	0,0	0,0	0,0	0,0
MH558278	47752	99.6%	99.8%	226	Arachnopeziza aurata strain MO315404 small subunit ribosomal RNA gene, partial sequence, internal transcribed spacer 1, 5.8S ribosomal RNA gene, and internal transcribed spacer 2, complete sequence, and large subunit ribosomal RNA gene, partial sequence	Eukaryota	Ascomycota	Leotiomycetes	Helotiales	Arachnopezizaceae	Arachnopeziza	Arachnopeziza_aurata	ASV_183	size=430	U57496	SH1506152.08FU|reps	99.5%	92.2%	192	Fungi	Ascomycota	Leotiomycetes	Helotiales	Hyaloscyphaceae	Arachnopeziza	Arachnopeziza_aurata	GBHEL2012-15	98.4%	91.7%	192				Ascomycota	Leotiomycetes	Helotiales	Hyaloscyphaceae	Arachnopeziza	Arachnopeziza_aurata	0,01	0,8	0,0	0,0	0,0	0,0	0,0	0,0	0,0	0,0
KF617635	175245	91.0%	64.9%	89	Uncultured fungus clone 3315D10 18S ribosomal RNA gene, partial sequence, internal transcribed spacer 1, 5.8S ribosomal RNA gene, and internal transcribed spacer 2, complete sequence, and 28S ribosomal RNA gene, partial sequence	Eukaryota						uncultured_fungus	ASV_184	size=27	AB714546	SH1518905.08FU|refs	90.7%	64.3%	86	Fungi	Ascomycota	Leotiomycetes	Rhytismatales	Rhytismataceae	Rhytisma	Rhytisma_filamentosum	GBSO14879-15	90.7%	64.3%	86	36,31	138,2	Japan	Ascomycota	Leotiomycetes	Rhytismatales	Rhytismataceae	Rhytisma	Rhytisma_cf._umbonatum	0,01	0,8	0,0	0,0	0,0	0,0	0,0	0,0	0,0	0,0
MH011351	1739120	99.6%	99.8%	228	Phialophoropsis ferruginea strain Tl5c internal transcribed spacer 1, partial sequence, 5.8S ribosomal RNA gene and internal transcribed spacer 2, complete sequence, and large subunit ribosomal RNA gene, partial sequence	Eukaryota	Ascomycota	Sordariomycetes	Microascales	Ceratocystidaceae	Phialophoropsis	Phialophoropsis_ferruginea	ASV_185	size=307	MF399197	SH1635123.08FU|reps	99.5%	96.7%	214	Fungi	Ascomycota	Sordariomycetes	Microascales	Ceratocystidaceae	unidentified	Ceratocystidaceae_sp.	GBSO10326-13	99.6%	99.8%	228				Ascomycota	Sordariomycetes	Ophiostomatales	Ophiostomataceae	Ambrosiella	Ambrosiella_ferruginea	0,01	0,8	0,0	0,0	0,0	0,0	0,0	0,0	0,0	0,0
MF181524	155900	98.3%	99.1%	229	Uncultured organism clone OTU_1426 5.8S ribosomal RNA gene, partial sequence, internal transcribed spacer 2, complete sequence, and large subunit ribosomal RNA gene, partial sequence							uncultured_organism	ASV_186	size=37	KF297029	SH1524629.08FU|reps	97.4%	90.6%	191	Fungi	Ascomycota	Lecanoromycetes	Lecanorales	Ramalinaceae	Biatora	Biatora_ementiens	OLICH4106-17	92.6%	96.3%	229	59,449	5,26175	Norway	Ascomycota	Lecanoromycetes	Lecanorales	Parmeliaceae	Punctelia	Punctelia_subrudecta	0,01	0,8	0,0	0,0	0,0	0,0	0,0	0,0	0,0	0,0
MH717167	2034417	97.1%	98.6%	278	Steinera intricata isolate APL263 small subunit ribosomal RNA gene, partial sequence, internal transcribed spacer 1, 5.8S ribosomal RNA gene, and internal transcribed spacer 2, complete sequence, and large subunit ribosomal RNA gene, partial sequence	Eukaryota	Ascomycota	Lecanoromycetes	Arctomiales	Arctomiaceae	Steinera	Steinera_intricata	ASV_187	size=14	MH717167	SH1574557.08FU|reps	99.2%	94.7%	250	Fungi	Ascomycota	Lecanoromycetes	Peltigerales	Koerberiaceae	Steinera	Steinera_sp.	OLICH993-13	85.7%	92.8%	279	64,6942	11,8044	Norway	Ascomycota	Lecanoromycetes	Baeomycetales	Trapeliaceae	Trapelia	Trapelia_corticola	0,01	0,8	0,0	0,0	0,0	0,0	0,0	0,0	0,0	0,0
KM104138	175245	85.7%	92.8%	237	Uncultured fungus clone rcw_202 18S ribosomal RNA gene, partial sequence, internal transcribed spacer 1 and 5.8S ribosomal RNA gene, complete sequence, and internal transcribed spacer 2, partial sequence	Eukaryota						uncultured_fungus	ASV_188	size=98	UDB036402	SH1648660.08FU|reps	88.0%	86.3%	192	Fungi	Basidiomycota	Agaricomycetes	Agaricales	Tricholomataceae	Arrhenia	Arrhenia_salina	NOBAS2160-16	88.0%	86.3%	192	78,22	15,64	Norway	Basidiomycota	Agaricomycetes	Agaricales	Tricholomataceae	Arrhenia	Arrhenia_salina	0,01	0,7	0,0	0,0	0,0	0,0	0,0	0,0	0,0	0,0
MN903498	175245	99.6%	99.8%	227	Uncultured fungus clone 3980_1135 5.8S ribosomal RNA gene, partial sequence, internal transcribed spacer 2, complete sequence, and large subunit ribosomal RNA gene, partial sequence	Eukaryota						uncultured_fungus	ASV_189	size=365	FJ552852	SH1522961.08FU|reps	99.0%	93.1%	198	Fungi	Ascomycota	Leotiomycetes	Helotiales	Helotiales_fam_Incertae_sedis	Cadophora	Cadophora_sp.	GBHEL2142-15	99.0%	93.1%	198			Canada	Ascomycota	Leotiomycetes	Helotiales		Cadophora	Cadophora_sp.	0,01	0,7	0,0	0,0	0,0	0,0	0,0	0,0	0,0	0,0
KF274396	175245	92.1%	95.6%	228	Uncultured fungus clone 3_62 18S ribosomal RNA gene, partial sequence, internal transcribed spacer 1 and 5.8S ribosomal RNA gene, complete sequence, and internal transcribed spacer 2, partial sequence	Eukaryota						uncultured_fungus	ASV_190	size=36	UDB0451097	SH2728346.08FU|reps	87.9%	93.9%	231	unidentified	unidentified	unidentified	unidentified	unidentified	unidentified	unidentified	GBTRE083-13	84.1%	92.1%	233			Germany	Basidiomycota	Tremellomycetes	Tremellales	Tremellaceae	Cryptococcus	Cryptococcus_podzolicus	0,01	0,7	0,0	0,0	0,0	0,0	0,0	0,0	0,0	0,0
KC456988	175245	97.4%	98.7%	229	Uncultured endophytic fungus clone 457B-66 internal transcribed spacer 1, partial sequence, 5.8S ribosomal RNA gene and internal transcribed spacer 2, complete sequence, and 28S ribosomal RNA gene, partial sequence	Eukaryota						uncultured_fungus	ASV_191	size=50	KC456741	SH1616378.08FU|reps	96.3%	94.8%	214	Fungi	Ascomycota	Eurotiomycetes	Chaetothyriales	unidentified	unidentified	Chaetothyriales_sp.	GBSO13754-15	96.3%	94.8%	214				Ascomycota	Eurotiomycetes	Chaetothyriales				0,01	0,7	0,0	0,0	0,0	0,0	0,0	0,0	0,0	0,0
MK270162	200811	100.0%	100.0%	277	Bryum pseudotriquetrum isolate Spse65 voucher 4529_BAS 18S ribosomal RNA gene, partial sequence, internal transcribed spacer 1 and 5.8S ribosomal RNA gene, complete sequence, and internal transcribed spacer 2, partial sequence	Eukaryota	Streptophyta	Bryopsida	Bryales	Bryaceae	Bryum	Bryum_pseudotriquetrum	ASV_192	size=12	UDB0767532	SH2716117.08FU|reps	98.6%	99.3%	277	unidentified	unidentified	unidentified	unidentified	unidentified	unidentified	unidentified	HONZA158-10	93.2%	59.7%	74			Mexico	Ascomycota	Leotiomycetes	Helotiales				0,01	0,7	0,0	0,0	0,0	0,0	0,0	0,0	0,0	0,0
DQ166584	285713	97.4%	98.7%	228	Uncultured Trebouxia photobiont voucher J. Blaha b451 (GZU) internal transcribed spacer 1, partial sequence, and 5.8S ribosomal RNA gene and internal transcribed spacer 2, complete sequence	Eukaryota	Chlorophyta	Trebouxiophyceae	Trebouxiales	Trebouxiaceae	Trebouxia	uncultured_Trebouxia_photobiont	ASV_193	size=27	KJ754305	SH1559570.08FU|reps	97.4%	98.7%	228	Viridiplantae	Chlorophyta	Trebouxiophyceae	Trebouxiales	Trebouxiaceae	Trebouxia	Trebouxia_arboricola														0,01	0,7	0,0	0,0	0,0	0,0	0,0	0,0	0,0	0,0
LC428309	248742	99.6%	99.8%	228	Coccomyxa subellipsoidea S-255-PL-0102 genes for 18S rRNA, ITS1, 5.8S rRNA, ITS2, partial and complete sequence	Eukaryota	Chlorophyta	Trebouxiophyceae			Coccomyxa	Coccomyxa_subellipsoidea	ASV_194	size=35	MH733944	SH1579583.08FU|reps	98.7%	99.3%	229	Viridiplantae	Chlorophyta	unidentified	unidentified	unidentified	Coccomyxa	Coccomyxa_subellipsoidea														0,01	0,7	0,0	0,0	0,0	0,0	0,0	0,0	0,0	0,0
KM104110	175245	85.2%	75.6%	155	Uncultured fungus clone rcw_174 18S ribosomal RNA gene, partial sequence, internal transcribed spacer 1 and 5.8S ribosomal RNA gene, complete sequence, and internal transcribed spacer 2, partial sequence	Eukaryota						uncultured_fungus	ASV_195	size=24	EF373559	SH1552592.08FU|reps	85.2%	75.7%	155	Fungi	Ascomycota	Dothideomycetes	unidentified	unidentified	unidentified	Dothideomycetes_sp.	GBSO13654-15	93.4%	66.7%	91			New_Zealand	Ascomycota	Eurotiomycetes	Chaetothyriales	Herpotrichiellaceae			0,01	0,7	0,7	0,0	0,0	0,0	0,0	0,0	0,0	0,0
AF332111	170004	99.3%	99.1%	276	Aspicilia cinerea clone J15 18S ribosomal RNA gene, partial sequence, internal transcribed spacer 1, 5.8S ribosomal RNA gene and internal transcribed spacer 2, complete sequence, and 26S ribosomal RNA gene, partial sequence	Eukaryota	Ascomycota	Lecanoromycetes	Pertusariales	Megasporaceae	Aspicilia	Aspicilia_cinerea	ASV_196	size=691	AF332111	SH1642589.08FU|reps	99.2%	97.5%	265	Fungi	Ascomycota	Lecanoromycetes	Pertusariales	Megasporaceae	Aspicilia	Aspicilia_cinerea	GBSO12534-14	99.3%	99.5%	276				Ascomycota	Lecanoromycetes	Pertusariales	Megasporaceae	Aspicilia	Aspicilia_cinerea	0,01	0,7	0,0	0,0	0,0	0,0	0,0	0,0	0,0	0,0
KR912891	1660963	100.0%	100.0%	226	Trebouxia sp. OTU A04 voucher DNA ID 499 (F) internal transcribed spacer 1, partial sequence, 5.8S ribosomal RNA gene, complete sequence, and internal transcribed spacer 2, partial sequence	Eukaryota	Chlorophyta	Trebouxiophyceae	Trebouxiales	Trebouxiaceae	Trebouxia	Trebouxia_sp._OTU_A04	ASV_197	size=23	KY559176	SH1559582.08FU|reps	99.6%	99.8%	226	Viridiplantae	Chlorophyta	Trebouxiophyceae	Trebouxiales	Trebouxiaceae	Trebouxia	Trebouxia_simplex	GBTEL1209-13	92.0%	31.8%	50			Sweden	Ascomycota	Lecanoromycetes	Teloschistales	Teloschistaceae	Xanthoria	Xanthoria_parietina	0,01	0,6	0,0	0,0	0,0	0,0	0,0	0,0	0,0	0,0
KM493688	175245	94.3%	97.1%	227	Uncultured fungus clone 454_204 5.8S ribosomal RNA gene, partial sequence, internal transcribed spacer 2, complete sequence, and 28S ribosomal RNA gene, partial sequence	Eukaryota						uncultured_fungus	ASV_198	size=33	UDB087165	SH2725089.08FU|reps	79.1%	89.6%	230	unidentified	unidentified	unidentified	unidentified	unidentified	unidentified	unidentified														0,01	0,6	0,0	0,0	0,0	0,0	0,0	0,0	0,0	0,0
KP314363	88751	98.2%	99.1%	228	Megaspora verrucosa voucher ZT2013098 internal transcribed spacer 1, partial sequence, 5.8S ribosomal RNA gene, complete sequence, and internal transcribed spacer 2, partial sequence	Eukaryota	Ascomycota	Lecanoromycetes	Pertusariales	Megasporaceae	Megaspora	Megaspora_verrucosa	ASV_199	size=29	KP314363	SH1557123.08FU|reps	98.1%	94.2%	206	Fungi	Ascomycota	Lecanoromycetes	Pertusariales	Megasporaceae	Megaspora	Megaspora_verrucosa	GBSO12540-14	97.8%	98.9%	228				Ascomycota	Lecanoromycetes	Pertusariales	Megasporaceae	Megaspora	Megaspora_verrucosa	0,01	0,6	0,0	0,0	0,0	0,0	0,0	0,0	0,0	0,0
LC381749	171248	97.4%	98.7%	228	Uncultured alga genes for 5.8S rRNA, ITS2, 28S rRNA, partial and complete sequence, note: OTU18	Eukaryota						uncultured_alga	ASV_200	size=28	KJ754305	SH1559570.08FU|reps	97.4%	98.7%	228	Viridiplantae	Chlorophyta	Trebouxiophyceae	Trebouxiales	Trebouxiaceae	Trebouxia	Trebouxia_arboricola														0,01	0,6	0,0	0,0	0,0	0,0	0,0	0,0	0,0	0,0
KP891522	175245	99.6%	99.8%	228	Uncultured fungus clone 2170_719 5.8S ribosomal RNA gene, partial sequence, internal transcribed spacer 2, complete sequence, and 28S ribosomal RNA gene, partial sequence	Eukaryota						uncultured_fungus	ASV_201	size=83	FR682319	SH1565779.08FU|reps	99.5%	97.4%	217	Fungi	Ascomycota	Eurotiomycetes	Chaetothyriales	Herpotrichiellaceae	unidentified	Herpotrichiellaceae_sp.	GBSO13642-15	99.5%	98.2%	221			Norway	Ascomycota	Eurotiomycetes	Chaetothyriales	Herpotrichiellaceae			0,01	0,6	0,0	0,0	0,0	0,0	0,0	0,0	0,0	0,0
MK627083	316342	97.8%	98.4%	227	Uncultured Herpotrichiellaceae clone OTU_136 5.8S ribosomal RNA gene, partial sequence, internal transcribed spacer 2, complete sequence, and large subunit ribosomal RNA gene, partial sequence	Eukaryota	Ascomycota	Eurotiomycetes	Chaetothyriales	Herpotrichiellaceae		uncultured_Herpotrichiellaceae	ASV_202	size=25	UDB066397	SH1529591.08FU|reps	97.8%	98.7%	227	Fungi	Ascomycota	Eurotiomycetes	Chaetothyriales	Herpotrichiellaceae	Cladophialophora	Cladophialophora_sp.	GBSO13576-15	97.8%	98.7%	227			United_States	Ascomycota	Eurotiomycetes	Chaetothyriales	Herpotrichiellaceae	Cladophialophora	Cladophialophora_sp.	0,01	0,6	0,0	0,0	0,0	0,0	0,0	0,0	0,0	0,6
GU072995	175245	96.9%	98.5%	228	Uncultured fungus clone B1F20 18S ribosomal RNA gene, partial sequence, internal transcribed spacer 1, 5.8S ribosomal RNA gene, and internal transcribed spacer 2, complete sequence, and 28S ribosomal RNA gene, partial sequence	Eukaryota						uncultured_fungus	ASV_203	size=41	FJ265770	SH1632789.08FU|reps	95.2%	97.6%	228	Fungi	Ascomycota	Eurotiomycetes	Chaetothyriales	Herpotrichiellaceae	Rhinocladiella	Rhinocladiella_sp.	GBSO13633-15	94.8%	97.4%	228			Armenia	Ascomycota	Eurotiomycetes	Chaetothyriales	Herpotrichiellaceae	Rhinocladiella	Rhinocladiella_sp.	0,01	0,6	0,0	0,0	0,0	0,0	0,0	0,0	0,0	0,0
MF465899	2203227	99.6%	99.8%	226	Coccomyxa sp. SC-2018 isolate Ua5 small subunit ribosomal RNA gene, partial sequence, internal transcribed spacer 1, 5.8S ribosomal RNA gene, and internal transcribed spacer 2, complete sequence, and large subunit ribosomal RNA gene, partial sequence	Eukaryota	Chlorophyta	Trebouxiophyceae			Coccomyxa	Coccomyxa_greatwallensis	ASV_204	size=25	UDB0245719	SH2725922.08FU|reps	94.0%	97.0%	234	unidentified	unidentified	unidentified	unidentified	unidentified	unidentified	unidentified														0,01	0,6	0,0	0,0	0,0	0,0	0,0	0,0	0,0	0,0
KC456722	175245	95.6%	97.8%	228	Uncultured endophytic fungus clone 375S-55 internal transcribed spacer 1, partial sequence, 5.8S ribosomal RNA gene and internal transcribed spacer 2, complete sequence, and 28S ribosomal RNA gene, partial sequence	Eukaryota						uncultured_fungus	ASV_205	size=30	KC456714	SH1616379.08FU|reps	95.8%	95.1%	215	Fungi	unidentified	unidentified	unidentified	unidentified	unidentified	Fungi_sp.	GBSO2027-13	93.4%	96.7%	229				Ascomycota	Eurotiomycetes	Chaetothyriales	Herpotrichiellaceae	Cladophialophora	Cladophialophora_minutissima	0,01	0,6	0,2	0,0	0,0	0,0	0,0	0,0	0,0	0,0
JQ715702	1172651	98.7%	99.3%	228	Helotiales sp. GWT1-25 internal transcribed spacer 1, partial sequence, 5.8S ribosomal RNA gene and internal transcribed spacer 2, complete sequence, and 28S ribosomal RNA gene, partial sequence	Eukaryota	Ascomycota	Leotiomycetes	Helotiales			Helotiales_sp._GWT1-25	ASV_206	size=373	UDB0553428	SH1543051.08FU|reps	97.0%	92.8%	202	Fungi	Ascomycota	Leotiomycetes	Helotiales	Helotiaceae	unidentified	Helotiaceae_sp.	GBHEL1557-13	98.7%	99.3%	228				Ascomycota	Leotiomycetes	Helotiales				0,01	0,6	0,0	0,0	0,0	0,0	0,0	0,0	0,0	0,0
KJ828216	209475	84.2%	91.6%	234	Uncultured Dothideomycetes clone OTU_4320 internal transcribed spacer 2, partial sequence	Eukaryota	Ascomycota	Dothideomycetes				uncultured_Dothideomycetes	ASV_207	size=19	AM292201	SH1565781.08FU|reps	83.8%	84.9%	197	Fungi	Ascomycota	Eurotiomycetes	Chaetothyriales	Herpotrichiellaceae	unidentified	Herpotrichiellaceae_sp.	GBSO5643-13	80.8%	90.4%	234				Ascomycota	Dothideomycetes	Dothideales		Endococcus	Endococcus_fusigera	0,01	0,6	0,0	0,1	0,0	0,0	0,0	0,0	0,0	0,0
MF615078	2012191	100.0%	100.0%	228	Microbotryomycetes sp. strain V06 internal transcribed spacer 1, partial sequence, 5.8S ribosomal RNA gene and internal transcribed spacer 2, complete sequence, and large subunit ribosomal RNA gene, partial sequence	Eukaryota	Basidiomycota	Microbotryomycetes				Microbotryomycetes_sp.	ASV_208	size=64	KY104504	SH1651364.08FU|refs	100.0%	100.0%	228	Fungi	Basidiomycota	Microbotryomycetes	Kriegeriales	Kriegeriaceae	Phenoliferia	Phenoliferia_psychrophila	GBSO3082-13	100.0%	100.0%	228				Basidiomycota	Tremellomycetes	Cystofilobasidiales		Mrakia	Mrakia_sp.	0,01	0,6	0,0	0,0	0,0	0,0	0,0	0,0	0,0	0,0
MG992475	1715224	99.5%	95.8%	208	Cladophialophora sp. strain UFMGCB 10544 internal transcribed spacer 1, partial sequence, 5.8S ribosomal RNA gene, complete sequence, and internal transcribed spacer 2, partial sequence	Eukaryota	Ascomycota	Eurotiomycetes	Chaetothyriales	Herpotrichiellaceae	Cladophialophora	Cladophialophora_sp.	ASV_209	size=33	KC456741	SH1616378.08FU|reps	95.8%	95.0%	214	Fungi	Ascomycota	Eurotiomycetes	Chaetothyriales	unidentified	unidentified	Chaetothyriales_sp.	GBSO13754-15	95.8%	95.0%	214				Ascomycota	Eurotiomycetes	Chaetothyriales				0,01	0,6	0,0	0,0	0,0	0,0	0,0	0,0	0,0	0,0
KF297279	175245	95.7%	83.9%	164	Uncultured fungus clone 127_NA7_P32_M10 18S ribosomal RNA gene, partial sequence, internal transcribed spacer 1, 5.8S ribosomal RNA gene, and internal transcribed spacer 2, complete sequence, and 28S ribosomal RNA gene, partial sequence	Eukaryota						uncultured_fungus	ASV_210	size=26	KF296799	SH1576529.08FU|reps	95.7%	83.8%	164	Fungi	unidentified	unidentified	unidentified	unidentified	unidentified	Fungi_sp.	GBSO3788-13	95.7%	83.8%	164			Sweden	Ascomycota	Eurotiomycetes	Verrucariales	Verrucariaceae	Thelidium	Thelidium_umbilicatum	0,01	0,5	0,0	0,0	0,0	0,0	0,0	0,0	0,0	0,0
MT242001	175245	91.7%	95.8%	228	Uncultured fungus isolate 2814_92 5.8S ribosomal RNA gene, partial sequence, internal transcribed spacer 2, complete sequence, and large subunit ribosomal RNA gene, partial sequence	Eukaryota						uncultured_fungus	ASV_211	size=24	AY559372	SH1567312.08FU|refs	90.7%	90.3%	205	Metazoa	Arthropoda	Insecta	Lepidoptera	Crambidae	Petrophila	Petrophila_incerta	NOASC037-11	91.3%	95.6%	229	69,7227	23,7882	Norway	Ascomycota	Dothideomycetes	Hysteriales				0,01	0,5	0,0	0,0	0,0	0,0	0,0	0,0	0,0	0,0
KP889863	175245	90.3%	94.7%	227	Uncultured fungus clone SW013_B07 18S ribosomal RNA gene, partial sequence, internal transcribed spacer 1, 5.8S ribosomal RNA gene, and internal transcribed spacer 2, complete sequence, and 28S ribosomal RNA gene, partial sequence	Eukaryota						uncultured_fungus	ASV_212	size=25	UDB0760957	SH2714890.08FU|reps	89.6%	93.5%	222	unidentified	unidentified	unidentified	unidentified	unidentified	unidentified	unidentified	OLICH4380-17	89.2%	93.3%	222	61,8638	9,39683	Norway	Ascomycota	Lecanoromycetes	Pertusariales	Pertusariaceae	Varicellaria	Varicellaria_lactea	0,01	0,5	0,0	0,0	0,0	0,0	0,0	0,0	0,0	0,2
GQ852827	1431955	83.4%	91.7%	235	Teratosphaeria suberosa culture-collection CPC:13091 18S ribosomal RNA gene, partial sequence, internal transcribed spacer 1, 5.8S ribosomal RNA gene, and internal transcribed spacer 2, complete sequence, and 28S ribosomal RNA gene, partial sequence	Eukaryota	Ascomycota	Dothideomycetes	Mycosphaerellales	Teratosphaeriaceae	Suberoteratosphaeria	Suberoteratosphaeria_suberosa	ASV_213	size=19	AY260093	SH1682420.08FU|refs_singleton	82.8%	91.4%	227	Fungi	Ascomycota	Dothideomycetes	Capnodiales	Teratosphaeriaceae	Catenulostroma	Catenulostroma_elginense	GBCAP1412-13	83.4%	91.7%	235			Australia	Ascomycota	Dothideomycetes	Capnodiales	Teratosphaeriaceae	Teratosphaeria	Teratosphaeria_suberosa	0,01	0,5	0,5	0,0	0,0	0,0	0,0	0,0	0,0	0,0
KR017138	1662466	87.5%	93.8%	232	Lambiella caeca isolate T586 internal transcribed spacer 1, partial sequence, 5.8S ribosomal RNA gene and internal transcribed spacer 2, complete sequence, and 28S ribosomal RNA gene, partial sequence	Eukaryota	Ascomycota	Lecanoromycetes	Trapeliales	Trapeliaceae	Lambiella	Lambiella_caeca	ASV_214	size=24	KR017090	SH1565032.08FU|reps	87.7%	92.7%	227	Fungi	Ascomycota	Lecanoromycetes	Trapeliales	Trapeliaceae	Lambiella	Lambiella_sp.	OLICH3294-16	88.1%	86.1%	193	69,1784	25,7066	Norway	Ascomycota	Lecanoromycetes	Baeomycetales	Trapeliaceae	Xylographa	Xylographa_parallela	0,01	0,5	0,0	0,0	0,0	0,0	0,5	0,0	0,0	0,0
KU609536	1837946	96.5%	98.2%	228	Trigonosporomyces aff. hylophilus UCDFST 79-1005 18S ribosomal RNA gene, partial sequence, internal transcribed spacer 1, 5.8S ribosomal RNA gene, and internal transcribed spacer, complete sequence, and 26S ribosomal RNA gene, partial sequence	Eukaryota	Basidiomycota	Microbotryomycetes		Chrysozymaceae	Trigonosporomyces	Trigonosporomyces_aff._hylophilus_UCDFST_79-1005	ASV_215	size=259	KY105766	SH1522452.08FU|refs	85.0%	85.5%	200	Fungi	Basidiomycota	Microbotryomycetes	Microbotryomycetes_ord_Incertae_sedis	Chrysozymaceae	Trigonosporomyces	Trigonosporomyces_hylophilus	GBSO15480-15	85.0%	85.5%	200			India	Basidiomycota	Microbotryomycetes	Sporidiobolales	Sporidiobolaceae	Rhodotorula	Rhodotorula_hylophila	0,01	0,5	0,0	0,0	0,0	0,0	0,0	0,0	0,0	0,0
MN809340	140003	100.0%	100.0%	228	Sanionia uncinata voucher GM internal transcribed spacer 1, partial sequence, 5.8S ribosomal RNA gene and internal transcribed spacer 2, complete sequence, and large subunit ribosomal RNA gene, partial sequence	Eukaryota	Streptophyta	Bryopsida	Hypnales	Amblystegiaceae	Sanionia	Sanionia_uncinata	ASV_216	size=20	GQ849998	SH1612378.08FU|reps	99.1%	99.6%	228	Viridiplantae	Bryophyta	Bryopsida	Hypnales	Amblystegiaceae	Sanionia	Sanionia_uncinata														0,01	0,5	0,0	0,5	0,0	0,0	0,0	0,0	0,0	0,0
KP314470	842024	96.1%	98.0%	228	Psoroma cinnamomeum voucher ZT2013233 internal transcribed spacer 1, partial sequence, 5.8S ribosomal RNA gene, complete sequence, and internal transcribed spacer 2, partial sequence	Eukaryota	Ascomycota	Lecanoromycetes	Peltigerales	Pannariaceae	Psoroma	Psoroma_cinnamomeum	ASV_217	size=28	KP314303	SH1558227.08FU|reps	95.7%	93.2%	207	Fungi	Ascomycota	Lecanoromycetes	Peltigerales	Pannariaceae	Psoroma	Psoroma_cinnamomeum	GBSO7290-13	95.2%	97.6%	228				Ascomycota	Lecanoromycetes	Peltigerales	Pannariaceae	Psoroma	Psoroma_cinnamomeum	0,01	0,5	0,0	0,5	0,0	0,0	0,0	0,0	0,0	0,0
MK307710	115238	100.0%	100.0%	227	Cetrariella delisei voucher LA27229 small subunit ribosomal RNA gene, partial sequence, internal transcribed spacer 1, 5.8S ribosomal RNA gene, and internal transcribed spacer 2, complete sequence, and large subunit ribosomal RNA gene, partial sequence	Eukaryota	Ascomycota	Lecanoromycetes	Lecanorales	Parmeliaceae	Cetrariella	Cetrariella_delisei	ASV_218	size=60	MK307710	SH1551053.08FU|reps	100.0%	94.1%	200	Fungi	Ascomycota	unidentified	unidentified	unidentified	unidentified	Ascomycota_sp.	NOBAS3963-17	97.4%	98.7%	228	60,3869	6,20271	Norway	Ascomycota	Leotiomycetes	Helotiales	Helotiaceae	Ascocoryne	Ascocoryne_sarcoides	0,01	0,5	0,0	0,0	0,0	0,0	0,0	0,0	0,0	0,0
MF487021	292464	100.0%	100.0%	228	Uncultured Helotiales isolate soil 5819 5.8S ribosomal RNA gene, partial sequence, internal transcribed spacer 2, complete sequence, and large subunit ribosomal RNA gene, partial sequence	Eukaryota	Ascomycota	Leotiomycetes	Helotiales			uncultured_Helotiales	ASV_219	size=305	AF486126	SH1524853.08FU|refs	100.0%	93.6%	199	Fungi	Ascomycota	Leotiomycetes	Helotiales	Vibrisseaceae	Phialocephala	Phialocephala_scopiformis	GBHEL1755-13	95.6%	97.8%	229				Ascomycota	Leotiomycetes	Helotiales				0,01	0,5	0,0	0,0	0,0	0,0	0,0	0,0	0,0	0,0
JX036083	1198967	95.1%	92.0%	202	Austrolecia sp. 2 SPO-2012 isolate s178 18S ribosomal RNA gene, partial sequence, internal transcribed spacer 1, 5.8S ribosomal RNA gene, and internal transcribed spacer 2, complete sequence, and 28S ribosomal RNA gene, partial sequence	Eukaryota	Ascomycota	Lecanoromycetes	Lecanorales	Catillariaceae	Austrolecia	Austrolecia_sp._2_SPO-2012	ASV_220	size=22	JX036083	SH1553429.08FU|reps	95.0%	91.8%	202	Fungi	Ascomycota	Lecanoromycetes	Lecanorales	Catillariaceae	Austrolecia	Austrolecia_sp.	GBLEC6297-15	95.0%	91.8%	202				Ascomycota	Lecanoromycetes	Lecanorales	Catillariaceae	Austrolecia	Austrolecia_sp.	0,01	0,5	0,5	0,0	0,0	0,0	0,0	0,0	0,0	0,0
MT277729	175245	98.7%	99.3%	228	Uncultured fungus clone TER:OTU611 5.8S ribosomal RNA gene, partial sequence, internal transcribed spacer 2, complete sequence, and large subunit ribosomal RNA gene, partial sequence	Eukaryota						uncultured_fungus	ASV_221	size=159	JQ993727	SH1527989.08FU|reps	97.6%	95.1%	211	Fungi	Ascomycota	Lecanoromycetes	Lecanorales	Lecanoraceae	Lecanora	Lecanora_albescens	GBLEC4581-13	98.6%	95.6%	211				Ascomycota	Lecanoromycetes	Lecanorales	Lecanoraceae	Lecanora	Lecanora_hagenii	0,01	0,5	0,0	0,0	0,0	0,0	0,0	0,0	0,0	0,0
MH864965	977790	96.9%	98.5%	227	Lichenoconium erodens strain CBS 128704 small subunit ribosomal RNA gene, partial sequence, internal transcribed spacer 1, 5.8S ribosomal RNA gene, and internal transcribed spacer 2, complete sequence, and large subunit ribosomal RNA gene, partial sequence	Eukaryota	Ascomycota	Dothideomycetes	Abrothallales	Lichenoconiaceae	Lichenoconium	Lichenoconium_erodens	ASV_222	size=12	UDB0594467	SH1560716.08FU|reps	96.7%	95.3%	213	Fungi	Ascomycota	Dothideomycetes	Botryosphaeriales	Botryosphaeriaceae	Dothiorella	Dothiorella_sp.	GBBOT2639-15	95.8%	95.1%	216			Finland	Ascomycota	Dothideomycetes	Botryosphaeriales	Botryosphaeriaceae	Dothiorella	Dothiorella_sp.	0,01	0,5	0,0	0,0	0,0	0,0	0,0	0,0	0,0	0,0
NR_165549	2518133	100.0%	100.0%	228	Nakazawaea ambrosiae CBS 15358 ITS region, from TYPE material	Eukaryota	Ascomycota	Saccharomycetes	Saccharomycetales	Pichiaceae	Nakazawaea	Nakazawaea_ambrosiae	ASV_223	size=279	MK562506	SH1578353.08FU|reps	100.0%	100.0%	228	Fungi	Ascomycota	Saccharomycetes	Saccharomycetales	unidentified	unidentified	Saccharomycetales_sp.	GBSAC412-13	97.7%	97.3%	221				Ascomycota	Saccharomycetes	Saccharomycetales	Saccharomycetaceae			0,01	0,5	0,0	0,0	0,0	0,0	0,0	0,0	0,0	0,0
DQ166584	285713	96.9%	98.5%	228	Uncultured Trebouxia photobiont voucher J. Blaha b451 (GZU) internal transcribed spacer 1, partial sequence, and 5.8S ribosomal RNA gene and internal transcribed spacer 2, complete sequence	Eukaryota	Chlorophyta	Trebouxiophyceae	Trebouxiales	Trebouxiaceae	Trebouxia	uncultured_Trebouxia_photobiont	ASV_224	size=19	KJ754305	SH1559570.08FU|reps	96.9%	98.5%	228	Viridiplantae	Chlorophyta	Trebouxiophyceae	Trebouxiales	Trebouxiaceae	Trebouxia	Trebouxia_arboricola														0,01	0,5	0,0	0,0	0,0	0,0	0,0	0,0	0,0	0,0
KU354847	1709941	100.0%	100.0%	228	Fungal sp. strain EL003490 internal transcribed spacer 1, partial sequence, 5.8S ribosomal RNA gene and internal transcribed spacer 2, complete sequence, and 28S ribosomal RNA gene, partial sequence	Eukaryota						fungal_sp.	ASV_225	size=145	UDB0500152	SH1560718.08FU|reps	98.6%	96.0%	213	Fungi	Ascomycota	Dothideomycetes	unidentified	unidentified	unidentified	Dothideomycetes_sp.	GBBOT2639-15	95.8%	94.6%	215			Finland	Ascomycota	Dothideomycetes	Botryosphaeriales	Botryosphaeriaceae	Dothiorella	Dothiorella_sp.	0,01	0,5	0,0	0,0	0,0	0,0	0,0	0,0	0,0	0,0
MN654632	1229085	99.5%	96.3%	213	Uncultured Trebouxia haplotype P_H16 internal transcribed spacer 1, partial sequence, 5.8S ribosomal RNA gene and internal transcribed spacer 2, complete sequence, and large subunit ribosomal RNA gene, partial sequence	Eukaryota	Chlorophyta	Trebouxiophyceae				uncultured_Trebouxia	ASV_226	size=22	KY066346	SH1559568.08FU|reps	99.5%	96.5%	213	unidentified	unidentified	unidentified	unidentified	unidentified	unidentified	unidentified	GBTEL1209-13	98.0%	34.7%	49			Sweden	Ascomycota	Lecanoromycetes	Teloschistales	Teloschistaceae	Xanthoria	Xanthoria_parietina	0,01	0,5	0,0	0,0	0,0	0,0	0,0	0,0	0,0	0,0
FR799259	232755	92.3%	96.2%	234	Pertusaria corallina genomic DNA containing ITS1, 5.8S rRNA gene, ITS2, biomaterial E:DNA:EDNA09-02382	Eukaryota	Ascomycota	Lecanoromycetes	Pertusariales	Pertusariaceae	Pertusaria	Pertusaria_corallina	ASV_227	size=20	FR799260	SH1548643.08FU|reps	91.4%	95.7%	233	Fungi	Ascomycota	Lecanoromycetes	Pertusariales	Pertusariaceae	Pertusaria	Pertusaria_corallina	BARLI227-11	92.3%	96.2%	234	57,072	-4,014	United_Kingdom	Ascomycota	Lecanoromycetes	Pertusariales	Pertusariaceae	Pertusaria	Pertusaria_corallina	0,01	0,5	0,0	0,0	0,0	0,0	0,0	0,0	0,0	0,0
KX987982	1909396	83.3%	89.1%	227	Prasiola sp. IGB-2016 isolate I470 internal transcribed spacer 1, partial sequence, 5.8S ribosomal RNA gene and internal transcribed spacer 2, complete sequence, and large subunit ribosomal RNA gene, partial sequence	Eukaryota	Chlorophyta	Trebouxiophyceae	Prasiolales	Prasiolaceae	Prasiola	Prasiola_sp._IGB-2016	ASV_228	size=3599	MF801375	SH1594274.08FU|reps	83.4%	91.7%	235	Viridiplantae	Chlorophyta	unidentified	unidentified	unidentified	Prasiola	Prasiola_delicata														0,01	0,5	0,0	0,0	0,0	0,0	0,0	0,0	0,0	0,0
KY522914	1709941	100.0%	100.0%	225	Fungal sp. isolate K15_hel02 internal transcribed spacer 1, partial sequence, 5.8S ribosomal RNA gene and internal transcribed spacer 2, complete sequence, and large subunit ribosomal RNA gene, partial sequence	Eukaryota						fungal_sp.	ASV_229	size=9	UDB0379271	SH2738978.08FU|reps	94.4%	90.5%	196	unidentified	unidentified	unidentified	unidentified	unidentified	unidentified	unidentified	GBHEL1806-14	91.7%	95.9%	229			Estonia	Ascomycota	Leotiomycetes	Helotiales	Helotiaceae	Meliniomyces	Meliniomyces_sp._B101	0,01	0,5	0,0	0,0	0,0	0,0	0,0	0,0	0,0	0,0
KY104482	1196395	99.6%	99.8%	226	Peterozyma toletana culture CBS:6437 small subunit ribosomal RNA gene, partial sequence, internal transcribed spacer 1, 5.8S ribosomal RNA gene, and internal transcribed spacer 2, complete sequence, and large subunit ribosomal RNA gene, partial sequence	Eukaryota	Ascomycota	Saccharomycetes	Saccharomycetales	Debaryomycetaceae	Peterozyma	Peterozyma_toletana	ASV_230	size=98	KY104480	SH1570248.08FU|refs	98.7%	99.3%	226	Fungi	Ascomycota	Saccharomycetes	Saccharomycetales	Debaryomycetaceae	Peterozyma	Peterozyma_toletana	GBSAC3254-15	99.1%	99.6%	226				Ascomycota	Saccharomycetes	Saccharomycetales		Peterozyma	Peterozyma_xylosa	0,01	0,5	0,0	0,0	0,0	0,0	0,0	0,0	0,0	0,0
MT583079	5467	100.0%	100.0%	228	Colletotrichum truncatum isolate BU-Ch-C002 internal transcribed spacer 1, partial sequence, 5.8S ribosomal RNA gene and internal transcribed spacer 2, complete sequence, and large subunit ribosomal RNA gene, partial sequence	Eukaryota	Ascomycota	Sordariomycetes	Glomerellales	Glomerellaceae	Colletotrichum	Colletotrichum_truncatum	ASV_231	size=14	KJ493227	SH1543835.08FU|reps	99.6%	99.8%	228	Fungi	Ascomycota	Sordariomycetes	Glomerellales	Glomerellaceae	Colletotrichum	Colletotrichum_truncatum	GBGLO1843-13	100.0%	100.0%	228			India	Ascomycota	Sordariomycetes	Glomerellalles	Glomerellaceae	Colletotrichum	Colletotrichum_capsici	0,01	0,5	0,0	0,0	0,0	0,0	0,0	0,0	0,0	0,0
MH856143	2074938	97.4%	98.7%	227	Dermea piceina strain CBS 141.46 small subunit ribosomal RNA gene, partial sequence, internal transcribed spacer 1, 5.8S ribosomal RNA gene, and internal transcribed spacer 2, complete sequence, and large subunit ribosomal RNA gene, partial sequence	Eukaryota	Ascomycota	Leotiomycetes	Helotiales	Dermateaceae	Dermea	Dermea_piceina	ASV_232	size=139	AF141196	SH2170074.08FU|refs	93.0%	96.5%	228	Fungi	Ascomycota	Leotiomycetes	Helotiales	Dermateaceae	Pezicula	Pezicula_melanigena	GBHEL904-13	94.3%	97.1%	228			Taiwan	Ascomycota	Leotiomycetes	Helotiales				0,01	0,4	0,0	0,0	0,0	0,0	0,0	0,0	0,0	0,0
KT896635	213042	100.0%	100.0%	227	Graphium fimbriasporum strain CMW43744 18S ribosomal RNA gene, partial sequence, internal transcribed spacer 1, 5.8S ribosomal RNA gene, and internal transcribed spacer 2, complete sequence, and 28S ribosomal RNA gene, partial sequence	Eukaryota	Ascomycota	Sordariomycetes	Microascales	Graphiaceae	Graphium	Graphium_fimbriasporum	ASV_233	size=502	AY148177	SH1513053.08FU|refs	100.0%	99.6%	225	Fungi	Ascomycota	Sordariomycetes	Microascales	Microascaceae	Rhexographium	Rhexographium_fimbriasporum	GBSO4845-13	100.0%	100.0%	227				Ascomycota	Sordariomycetes	Microascales	Microascaceae	Graphium	Graphium_sp._MAE1D-24-8-G1	0,01	0,4	0,0	0,0	0,0	0,0	0,0	0,0	0,0	0,0
LC381749	171248	98.2%	99.1%	228	Uncultured alga genes for 5.8S rRNA, ITS2, 28S rRNA, partial and complete sequence, note: OTU18	Eukaryota						uncultured_alga	ASV_234	size=23	KJ754305	SH1559570.08FU|reps	97.4%	98.7%	228	Viridiplantae	Chlorophyta	Trebouxiophyceae	Trebouxiales	Trebouxiaceae	Trebouxia	Trebouxia_arboricola														0,01	0,4	0,0	0,0	0,0	0,0	0,0	0,0	0,0	0,0
KY322023	175245	92.8%	36.4%	69	Uncultured fungus clone AD43 5.8S ribosomal RNA gene and internal transcribed spacer 2, partial sequence	Eukaryota						uncultured_fungus	ASV_235	size=19	KT800002	SH1525321.08FU|reps	98.1%	35.7%	53	Fungi	Ascomycota	Lecanoromycetes	Rhizocarpales	Rhizocarpaceae	Rhizocarpon	Rhizocarpon_pycnocarpoides	GBSO6123-13	98.1%	35.7%	53				Ascomycota	Lecanoromycetes	Umbilicariales	Umbilicariaceae	Umbilicaria	Umbilicaria_calvescens	0,01	0,4	0,0	0,0	0,0	0,0	0,0	0,0	0,0	0,0
MT984228	2770910	86.8%	75.9%	151	Trimmatothelopsis coreana strain 150269 internal transcribed spacer 1, partial sequence, 5.8S ribosomal RNA gene, complete sequence, and internal transcribed spacer 2, partial sequence	Eukaryota	Ascomycota	Lecanoromycetes	Acarosporales	Acarosporaceae	Trimmatothelopsis	Trimmatothelopsis_coreana	ASV_236	size=16	KC011060	SH1520884.08FU|refs	84.8%	74.8%	151	Fungi	Ascomycota	Lecanoromycetes	Peltigerales	Lobariaceae	Lobariella	Lobariella_parmelioides	OLICH3230-16	83.2%	78.0%	167	63,9706	12,1311	Norway	Ascomycota	Lecanoromycetes	Pertusariales	Ochrolechiaceae	Ochrolechia	Ochrolechia_alboflavescens	0,01	0,4	0,0	0,0	0,0	0,0	0,0	0,0	0,0	0,0
AM999706	175245	96.5%	98.2%	228	Uncultured fungus ITS1, 5.8S rRNA gene and ITS2, clone F224B	Eukaryota						uncultured_fungus	ASV_237	size=196	UDB0204603	SH1627153.08FU|reps	96.9%	98.5%	228	Fungi	Ascomycota	Dothideomycetes	Capnodiales	unidentified	unidentified	Capnodiales_sp.	GBCAP2724-15	89.5%	78.1%	152			Reunion	Ascomycota	Dothideomycetes	Capnodiales				0,01	0,4	0,0	0,0	0,0	0,0	0,0	0,0	0,0	0,0
AF502758	194030	100.0%	100.0%	226	Leaf litter ascomycete strain its229 internal transcribed spacer 1, partial sequence, 5.8S ribosomal RNA gene, complete sequence, and internal transcribed spacer 2, partial sequence	Eukaryota	Ascomycota					leaf_litter_ascomycete_strain_its229	ASV_238	size=17	AF502758	SH1546514.08FU|reps	100.0%	98.7%	220	Fungi	Ascomycota	Sordariomycetes	Hypocreales	Nectriaceae	Microcera	Microcera_sp.	GBHYP4881-13	98.2%	99.1%	226				Ascomycota	Sordariomycetes	Hypocreales	Nectriaceae	Fusarium	Fusarium_larvarum_var._larvarum	0,01	0,4	0,0	0,0	0,0	0,0	0,0	0,0	0,0	0,0
MT236710	175245	99.1%	99.6%	229	Uncultured fungus clone 4248_1137 small subunit ribosomal RNA gene, partial sequence, internal transcribed spacer 1, 5.8S ribosomal RNA gene, and internal transcribed spacer 2, complete sequence, and large subunit ribosomal RNA gene, partial sequence	Eukaryota						uncultured_fungus	ASV_239	size=231	KT958540	SH1506519.08FU|reps	99.1%	99.6%	229	Fungi	Ascomycota	Saccharomycetes	Saccharomycetales	Phaffomycetaceae	Wickerhamomyces	Wickerhamomyces_bisporus	GBSAC399-13	94.7%	68.0%	94				Ascomycota	Saccharomycetes	Saccharomycetales	Saccharomycetaceae	Candida	Candida_gorgasii	0,01	0,4	0,0	0,0	0,0	0,0	0,0	0,0	0,0	0,0
MH855165	798075	100.0%	100.0%	228	Paraphoma fimeti strain CBS 164.31 internal transcribed spacer 1, partial sequence, 5.8S ribosomal RNA gene and internal transcribed spacer 2, complete sequence, and large subunit ribosomal RNA gene, partial sequence	Eukaryota	Ascomycota	Dothideomycetes	Pleosporales	Phaeosphaeriaceae	Paraphoma	Paraphoma_fimeti	ASV_240	size=19267	AB488489	SH1616188.08FU|reps	100.0%	95.6%	208	Fungi	Ascomycota	Dothideomycetes	Pleosporales	unidentified	unidentified	Pleosporales_sp.	GBPLE613-13	100.0%	100.0%	228			Norway	Ascomycota	Dothideomycetes	Pleosporales		Phoma	Phoma_sp._VI_03916	0,01	0,4	0,0	0,0	0,0	0,0	0,0	0,0	0,0	0,0
HQ607871	929398	96.1%	98.0%	228	Peniophora sp. AR-2010 isolate ATT165 18S ribosomal RNA gene, partial sequence, internal transcribed spacer 1, 5.8S ribosomal RNA gene, and internal transcribed spacer 2, complete sequence, and 28S ribosomal RNA gene, partial sequence	Eukaryota	Ascomycota	Eurotiomycetes	Chaetothyriales			Chaetothyriales_sp._AR-2010	ASV_241	size=21	UDB0189596	SH2730898.08FU|reps	95.9%	95.3%	217	unidentified	unidentified	unidentified	unidentified	unidentified	unidentified	unidentified	GBPLE733-13	85.3%	92.7%	232			United_States	Ascomycota	Dothideomycetes	Pleosporales	Tubeufiaceae	Helicoma	Helicoma_isiola	0,01	0,4	0,0	0,0	0,0	0,0	0,0	0,0	0,0	0,0
LS998795	2081330	100.0%	100.0%	227	Septonema fasciculare genomic DNA sequence contains 18S rRNA gene, ITS1, 5.8S rRNA gene, ITS2, 28S rRNA gene, isolate unknown, specimen voucher MUCL:8886	Eukaryota	Ascomycota	Dothideomycetes	Venturiales	Cylindrosympodiaceae	Septonema	Septonema_fasciculare	ASV_242	size=49	MH864666	SH2705209.08FU|reps	100.0%	94.1%	200	Fungi	Ascomycota	Dothideomycetes	Dothideomycetes_ord_Incertae_sedis	Dothideomycetes_fam_Incertae_sedis	Septonema	Septonema_fasciculare	GBPLE4700-15	96.8%	89.6%	187			United_States	Ascomycota	Dothideomycetes	Pleosporales	Venturiaceae			0,01	0,4	0,0	0,0	0,0	0,0	0,0	0,0	0,0	0,0
MF976156	175245	96.1%	65.0%	77	Uncultured fungus clone OTU_R556 5.8S ribosomal RNA gene, partial sequence, internal transcribed spacer 2, complete sequence, and large subunit ribosomal RNA gene, partial sequence	Eukaryota						uncultured_fungus	ASV_243	size=27	AB714546	SH1518905.08FU|refs	92.0%	65.1%	87	Fungi	Ascomycota	Leotiomycetes	Rhytismatales	Rhytismataceae	Rhytisma	Rhytisma_filamentosum	GBSO14879-15	92.0%	65.1%	87	36,31	138,2	Japan	Ascomycota	Leotiomycetes	Rhytismatales	Rhytismataceae	Rhytisma	Rhytisma_cf._umbonatum	0,01	0,4	0,0	0,0	0,0	0,0	0,0	0,0	0,0	0,0
MF034642	173490	99.1%	99.6%	227	Planophila laetevirens strain SAG 465-1 small subunit ribosomal RNA gene, partial sequence, internal transcribed spacer 1, 5.8S ribosomal RNA gene, and internal transcribed spacer 2, complete sequence, and large subunit ribosomal RNA gene, partial sequence	Eukaryota	Chlorophyta	Ulvophyceae	Ulotrichales	Planophilaceae	Planophila	Planophila_laetevirens	ASV_244	size=17	UDB0770057	SH1508778.08FU|reps	98.7%	99.3%	227	Viridiplantae	Chlorophyta	Chlorophyceae	Chaetopeltidales	Chaetopeltidaceae	Planophila	Planophila_laetevirens														0,01	0,4	0,0	0,0	0,0	0,0	0,0	0,0	0,0	0,0
MK620101	2547298	91.0%	94.5%	223	Poeltidea sp. 1 UR-2019 voucher UR00004 internal transcribed spacer 1, partial sequence, 5.8S ribosomal RNA gene, complete sequence, and internal transcribed spacer 2, partial sequence<>Poeltidea sp. 1 UR-2019 voucher UR00057 internal transcribed spacer 1, partial sequence, 5.8S ribosomal RNA gene, complete sequence, and internal transcribed spacer 2, partial sequence<>Poeltidea sp. 1 UR-2019 vou…	Eukaryota	Ascomycota	Lecanoromycetes	Lecideales	Lecideaceae	Poeltidea	Poeltidea_sp._1_UR-2019	ASV_245	size=17	MK620120	SH2711267.08FU|reps	91.0%	94.4%	223	Fungi	Ascomycota	Lecanoromycetes	Lecanorales	Porpidiaceae	Poeltidea	Poeltidea_sp.	OLICH1168-14	89.3%	94.6%	233	66,564	15,36	Norway	Ascomycota	Lecanoromycetes	Lecanorales	Lecideaceae	Bryobilimbia	Bryobilimbia_diapensiae	0,01	0,4	0,4	0,0	0,0	0,0	0,0	0,0	0,0	0,0
MT266075	175245	100.0%	100.0%	228	Uncultured fungus clone 3991_468 5.8S ribosomal RNA gene, partial sequence, internal transcribed spacer 2, complete sequence, and large subunit ribosomal RNA gene, partial sequence	Eukaryota						uncultured_fungus	ASV_246	size=22	KF748107	SH1546701.08FU|refs	100.0%	98.7%	222	Fungi	Ascomycota	Sordariomycetes	Ophiostomatales	Ophiostomataceae	Grosmannia	Grosmannia_aenigmatica	GBOPH625-13	100.0%	100.0%	228				Ascomycota	Sordariomycetes	Ophiostomatales	Ophiostomataceae	Grosmannia	Grosmannia_europhioides	0,01	0,4	0,0	0,0	0,0	0,0	0,0	0,0	0,0	0,0
MH818439	2731362	94.4%	74.7%	125	Lamprospora densireticulata isolate ZS 20180102-3 small subunit ribosomal RNA gene, partial sequence, internal transcribed spacer 1 and 5.8S ribosomal RNA gene, complete sequence, and internal transcribed spacer 2, partial sequence	Eukaryota	Ascomycota	Pezizomycetes	Pezizales	Pyronemataceae	Lamprospora	Lamprospora_densireticulata	ASV_247	size=23	UDB0623208	SH3333203.08FU|reps	83.7%	91.8%	233	unidentified	unidentified	unidentified	unidentified	unidentified	unidentified	unidentified	GBPEZ3091-15	94.1%	57.3%	68			United_Kingdom	Ascomycota	Pezizomycetes	Pezizales				0,01	0,4	0,0	0,0	0,0	0,0	0,0	0,0	0,0	0,0
FM997929	575976	88.7%	94.4%	231	Uncultured Chaetothyriales 18S rRNA gene (partial), ITS1, 5.8S rRNA gene, ITS2 and 28S rRNA gene (partial), clone OTU5	Eukaryota	Ascomycota	Eurotiomycetes	Chaetothyriales			uncultured_Chaetothyriales	ASV_248	size=13	FM997929	SH1525857.08FU|reps	91.4%	88.7%	197	Fungi	Ascomycota	Eurotiomycetes	Chaetothyriales	Herpotrichiellaceae	unidentified	Herpotrichiellaceae_sp.	GBSO5290-13	88.7%	94.4%	231	68,21	19	Sweden	Ascomycota	Eurotiomycetes	Chaetothyriales				0,01	0,4	0,0	0,0	0,0	0,0	0,0	0,0	0,0	0,0
KR266497	175243	98.7%	99.3%	228	Uncultured Ascomycota clone denovo17769 internal transcribed spacer 2, partial sequence	Eukaryota	Ascomycota					uncultured_Ascomycota	ASV_249	size=430	GU581251	SH1647301.08FU|reps	98.1%	94.4%	207	Fungi	Ascomycota	Leotiomycetes	Helotiales	unidentified	unidentified	Helotiales_sp.	GBHEL1773-13	97.4%	98.7%	229				Ascomycota	Leotiomycetes	Helotiales				0,01	0,4	0,0	0,0	0,0	0,0	0,0	0,0	0,0	0,0
MF181329	155900	93.9%	97.0%	230	Uncultured organism clone OTU_1755 5.8S ribosomal RNA gene, partial sequence, internal transcribed spacer 2, complete sequence, and large subunit ribosomal RNA gene, partial sequence							uncultured_organism	ASV_250	size=21	UDB0540635	SH2743883.08FU|reps	89.8%	91.6%	215	unidentified	unidentified	unidentified	unidentified	unidentified	unidentified	unidentified	GBSO5741-13	89.5%	94.8%	229				Ascomycota	Eurotiomycetes	Verrucariales	Verrucariaceae	Verrucaria	Verrucaria_elaeina	0,01	0,4	0,0	0,0	0,0	0,0	0,0	0,0	0,0	0,0
KC965347	175245	98.2%	99.1%	228	Uncultured fungus clone 64_NA2_P31_H16 18S ribosomal RNA gene, partial sequence, internal transcribed spacer 1, 5.8S ribosomal RNA gene, and internal transcribed spacer 2, complete sequence, and 28S ribosomal RNA gene, partial sequence	Eukaryota						uncultured_fungus	ASV_251	size=23	KM243179	SH1574645.08FU|reps	95.7%	94.1%	211	Fungi	Ascomycota	Eurotiomycetes	Verrucariales	Verrucariaceae	Verrucaria	Verrucaria_alpicola	GBSO5731-13	91.3%	95.6%	229				Ascomycota	Eurotiomycetes	Verrucariales	Verrucariaceae	Verrucaria	Verrucaria_sp._A._Orange_17171	0,01	0,4	0,0	0,4	0,0	0,0	0,0	0,0	0,0	0,0
LT560349	55403	83.0%	89.0%	223	Elliptochloris subsphaerica partial 18S rRNA gene, strain SAG 2202	Eukaryota	Chlorophyta	Trebouxiophyceae			Elliptochloris	Elliptochloris_subsphaerica	ASV_252	size=10	UDB066185	SH1603451.08FU|reps	81.1%	87.9%	228	Viridiplantae	Chlorophyta	unidentified	unidentified	unidentified	unidentified	Chlorophyta_sp.														0,01	0,4	0,0	0,0	0,0	0,0	0,0	0,0	0,0	0,0
MT127649	300845	100.0%	100.0%	227	Trebouxia decolorans voucher Kirika 9376 internal transcribed spacer 1, partial sequence, 5.8S ribosomal RNA gene, complete sequence, and internal transcribed spacer 2, partial sequence	Eukaryota	Chlorophyta	Trebouxiophyceae	Trebouxiales	Trebouxiaceae	Trebouxia	Trebouxia_decolorans	ASV_253	size=30	KP282158	SH1559571.08FU|reps	100.0%	100.0%	227	Viridiplantae	Chlorophyta	Trebouxiophyceae	Trebouxiales	Trebouxiaceae	Trebouxia	Trebouxia_decolorans	GBTEL1209-13	97.1%	31.0%	34			Sweden	Ascomycota	Lecanoromycetes	Teloschistales	Teloschistaceae	Xanthoria	Xanthoria_parietina	0,01	0,4	0,0	0,0	0,0	0,0	0,0	0,0	0,0	0,0
LT560354	663923	90.8%	94.9%	229	Elliptochloris reniformis partial 18S rRNA gene, strain CAUP H7102	Eukaryota	Chlorophyta	Trebouxiophyceae			Elliptochloris	Elliptochloris_reniformis	ASV_254	size=20	UDB0454590	SH2715882.08FU|reps	90.4%	95.2%	230	unidentified	unidentified	unidentified	unidentified	unidentified	unidentified	unidentified														0,01	0,3	0,2	0,0	0,0	0,0	0,0	0,0	0,0	0,0
KT241358	175245	90.4%	38.2%	83	Uncultured fungus clone Puerto_Rico_OTULB_7333 5.8S ribosomal RNA gene and internal transcribed spacer 2, partial sequence	Eukaryota						uncultured_fungus	ASV_255	size=20	KU837317	SH1507845.08FU|reps	89.2%	48.9%	83	Fungi	unidentified	unidentified	unidentified	unidentified	unidentified	Fungi_sp.	GBUN5326-13	89.2%	57.8%	83				Ascomycota	Sordariomycetes			Campylospora	Campylospora_sp._ML-2012	0,01	0,3	0,0	0,0	0,0	0,0	0,0	0,0	0,0	0,0
MT236381	175245	100.0%	100.0%	228	Uncultured fungus clone 4248_86 small subunit ribosomal RNA gene, partial sequence, internal transcribed spacer 1, 5.8S ribosomal RNA gene, and internal transcribed spacer 2, complete sequence, and large subunit ribosomal RNA gene, partial sequence	Eukaryota						uncultured_fungus	ASV_256	size=1078	AF444469	SH1528207.08FU|refs	100.0%	92.8%	195	Fungi	Basidiomycota	Tremellomycetes	Tremellales	Bulleribasidiaceae	Vishniacozyma	Vishniacozyma_victoriae	ITSIM3286-15	100.0%	100.0%	228				Basidiomycota	Tremellomycetes	Tremellales	Tremellaceae	Cryptococcus	Cryptococcus_victoriae	0,00	0,3	0,0	0,0	0,0	0,0	0,0	0,0	0,0	0,0
KP897377	175245	99.6%	99.8%	226	Uncultured fungus clone 2168_268 5.8S ribosomal RNA gene, partial sequence, internal transcribed spacer 2, complete sequence, and large subunit ribosomal RNA gene, partial sequence	Eukaryota						uncultured_fungus	ASV_257	size=202	UDB0236661	SH1538441.08FU|reps	99.5%	93.3%	197	Fungi	Ascomycota	Dothideomycetes	Capnodiales	Mycosphaerellaceae	unidentified	Mycosphaerellaceae_sp.	GBCAP2639-15	94.4%	90.8%	198			India	Ascomycota	Dothideomycetes	Capnodiales	Mycosphaerellaceae			0,00	0,3	0,0	0,0	0,0	0,0	0,0	0,0	0,0	0,0
MG827492	175245	99.6%	99.8%	228	Uncultured fungus clone 2185_83 5.8S ribosomal RNA gene, partial sequence, internal transcribed spacer 2, complete sequence, and large subunit ribosomal RNA gene, partial sequence	Eukaryota						uncultured_fungus	ASV_258	size=14	EU343807	SH1516584.08FU|refs	99.1%	99.6%	228	Fungi	Ascomycota	Saccharomycetes	Saccharomycetales	Debaryomycetaceae	Yamadazyma	Yamadazyma_scolyti	ITSIM2997-15	99.6%	99.8%	228	52,129	-122,138	Canada	Ascomycota	Saccharomycetes	Saccharomycetales	Debaryomycetaceae	Yamadazyma	Yamadazyma_scolyti	0,00	0,3	0,0	0,0	0,0	0,0	0,0	0,0	0,0	0,0
MT576411	1874263	98.6%	99.3%	276	Microsphaeropsis sp. strain L022-3 internal transcribed spacer 1, partial sequence, 5.8S ribosomal RNA gene and internal transcribed spacer 2, complete sequence, and large subunit ribosomal RNA gene, partial sequence	Eukaryota	Ascomycota	Dothideomycetes	Pleosporales		Microsphaeropsis	Microsphaeropsis_sp.	ASV_259	size=175	GU237746	SH2232144.08FU|refs	98.6%	99.3%	276	Fungi	Ascomycota	Dothideomycetes	Pleosporales	Didymellaceae	Neodidymelliopsis	Neodidymelliopsis_polemonii	GBPLE4399-14	98.6%	99.3%	276			Germany	Ascomycota	Dothideomycetes	Pleosporales				0,00	0,3	0,0	0,0	0,0	0,0	0,0	0,0	0,0	0,0
MW222199	1715222	100.0%	100.0%	228	Chaetothyriales sp. strain P10380 small subunit ribosomal RNA gene, partial sequence, internal transcribed spacer 1, 5.8S ribosomal RNA gene, and internal transcribed spacer 2, complete sequence, and large subunit ribosomal RNA gene, partial sequence	Eukaryota	Ascomycota	Eurotiomycetes	Chaetothyriales			Chaetothyriales_sp.	ASV_260	size=6	EU516985	SH1529643.08FU|reps	99.6%	99.8%	228	Fungi	Ascomycota	Eurotiomycetes	Chaetothyriales	Herpotrichiellaceae	Cladophialophora	Cladophialophora_sp.	GBSO13572-15	99.6%	99.8%	228			Austria	Ascomycota	Eurotiomycetes	Chaetothyriales	Herpotrichiellaceae	Cladophialophora	Cladophialophora_sp.	0,00	0,3	0,0	0,0	0,0	0,0	0,0	0,0	0,0	0,0
LS998795	2081330	96.5%	98.3%	229	Septonema fasciculare genomic DNA sequence contains 18S rRNA gene, ITS1, 5.8S rRNA gene, ITS2, 28S rRNA gene, isolate unknown, specimen voucher MUCL:8886	Eukaryota	Ascomycota	Dothideomycetes	Venturiales	Cylindrosympodiaceae	Septonema	Septonema_fasciculare	ASV_261	size=15	UDB0682254	SH1626899.08FU|reps	93.0%	96.5%	230	Fungi	Ascomycota	Dothideomycetes	Venturiales	Venturiaceae	Venturia	Venturia_sp.	GBPLE4700-15	93.8%	89.0%	192			United_States	Ascomycota	Dothideomycetes	Pleosporales	Venturiaceae			0,00	0,3	0,0	0,0	0,0	0,0	0,0	0,0	0,0	0,0
KC966051	175245	99.1%	99.6%	227	Uncultured fungus clone 112_NA12_P32_F2 18S ribosomal RNA gene, partial sequence, internal transcribed spacer 1, 5.8S ribosomal RNA gene, and internal transcribed spacer 2, complete sequence, and 28S ribosomal RNA gene, partial sequence	Eukaryota						uncultured_fungus	ASV_262	size=145	FJ788840	SH1553320.08FU|reps	89.6%	94.8%	231	Fungi	Basidiomycota	Agaricomycetes	Sebacinales	unidentified	unidentified	Sebacinales_sp.	GBSO15184-15	91.9%	86.0%	185				Basidiomycota	Agaricomycetes	Sebacinales				0,00	0,3	0,0	0,0	0,0	0,0	0,0	0,0	0,0	0,0
KX216688	1932847	90.5%	95.2%	231	Caloplaca borealis isolate V1000 18S ribosomal RNA gene, partial sequence, internal transcribed spacer 1, 5.8S ribosomal RNA gene, and internal transcribed spacer 2, complete sequence, and 28S ribosomal RNA gene, partial sequence	Eukaryota	Ascomycota	Lecanoromycetes	Teloschistales	Teloschistaceae	Caloplaca	Caloplaca_borealis	ASV_263	size=24	KX216688	SH1548693.08FU|reps	92.2%	90.6%	206	Fungi	Ascomycota	Lecanoromycetes	Teloschistales	Teloschistaceae	Caloplaca	Caloplaca_sp.	GBTEL286-13	90.5%	88.9%	199				Ascomycota	Lecanoromycetes	Teloschistales	Teloschistaceae	Caloplaca	Caloplaca_erodens	0,00	0,3	0,0	0,0	0,0	0,2	0,0	0,0	0,0	0,0
MG925951	2480687	90.0%	95.0%	229	Austrolecia antarctica isolate SE-397 internal transcribed spacer 1, partial sequence, 5.8S ribosomal RNA gene and internal transcribed spacer 2, complete sequence, and large subunit ribosomal RNA gene, partial sequence	Eukaryota	Ascomycota	Lecanoromycetes	Lecanorales	Catillariaceae	Austrolecia	Austrolecia_antarctica	ASV_264	size=23	KY859515	SH1550328.08FU|reps	87.6%	92.2%	225	Fungi	Ascomycota	Lecanoromycetes	Lecanorales	Parmeliaceae	unidentified	Parmeliaceae_sp.	GDBAE026-19	90.4%	95.2%	229	-67,6568	46,1618	Antarctica	Ascomycota	Lecanoromycetes	Teloschistales	Physciaceae	Buellia	Buellia_sp.	0,00	0,3	0,0	0,0	0,0	0,1	0,0	0,0	0,0	0,0
DQ534471	272986	100.0%	100.0%	227	Lecidella carpathica 18S ribosomal RNA gene, partial sequence, internal transcribed spacer 1, 5.8S ribosomal RNA gene, and internal transcribed spacer 2, complete sequence, and 28S ribosomal RNA gene, partial sequence	Eukaryota	Ascomycota	Lecanoromycetes	Lecanorales	Lecanoraceae	Lecidella	Lecidella_carpathica	ASV_265	size=19525	JN873895	SH1517232.08FU|reps	100.0%	95.2%	205	Fungi	Ascomycota	Lecanoromycetes	Lecanorales	Lecanoraceae	Lecidella	Lecidella_siplei	GBLEC907-13	100.0%	100.0%	227				Ascomycota	Lecanoromycetes	Lecanorales	Lecanoraceae	Lecidella	Lecidella_carpathica	0,00	0,3	0,0	0,0	0,0	0,0	0,0	0,0	0,0	0,0
KP889708	175245	95.7%	93.3%	209	Uncultured fungus clone SG019_E05 18S ribosomal RNA gene, partial sequence, internal transcribed spacer 1, 5.8S ribosomal RNA gene, and internal transcribed spacer 2, complete sequence, and 28S ribosomal RNA gene, partial sequence	Eukaryota						uncultured_fungus	ASV_266	size=16	EU489986	SH1646163.08FU|reps	95.2%	93.2%	210	Fungi	Basidiomycota	Agaricomycetes	Cantharellales	Ceratobasidiaceae	unidentified	Ceratobasidiaceae_sp.	GBCAN3139-15	95.2%	93.2%	208	69,15	-148,85	United_States	Basidiomycota	Agaricomycetes	Cantharellales	Ceratobasidiaceae			0,00	0,3	0,0	0,0	0,0	0,0	0,0	0,0	0,0	0,0
MN202585	2597811	88.4%	91.7%	232	Arrhenia chlorocyanea voucher iNat 20526963 small subunit ribosomal RNA gene, partial sequence, internal transcribed spacer 1 and 5.8S ribosomal RNA gene, complete sequence, and internal transcribed spacer 2, partial sequence	Eukaryota	Basidiomycota	Agaricomycetes	Agaricales	Hygrophoraceae	Arrhenia	Arrhenia_chlorocyanea	ASV_267	size=9	MN202585	SH1510031.08FU|reps	88.4%	91.8%	232	Fungi	Basidiomycota	Agaricomycetes	Agaricales	Tricholomataceae	Arrhenia	Arrhenia_chlorocyanea	GBAGA13089-15	85.0%	91.0%	234			Austria	Basidiomycota	Agaricomycetes	Agaricales	Tricholomataceae			0,00	0,3	0,0	0,0	0,0	0,0	0,0	0,0	0,0	0,0
AY616692	1334805	100.0%	94.5%	204	Fungal sp. agtS259 internal transcribed spacer 1, partial sequence, 5.8S ribosomal RNA gene, complete sequence, and internal transcribed spacer 2, partial sequence	Eukaryota						fungal_sp._agtS259	ASV_268	size=21	AY616692	SH1517931.08FU|reps	100.0%	94.7%	204	Fungi	unidentified	unidentified	unidentified	unidentified	unidentified	Fungi_sp.	GBLEC6181-14	90.1%	91.3%	212			Sweden	Ascomycota	Lecanoromycetes	Lecanorales	Ramalinaceae	Bacidia	Bacidia_circumspecta	0,00	0,3	0,0	0,0	0,0	0,0	0,0	0,0	0,0	0,0
KC457237	175245	100.0%	99.5%	226	Uncultured endophytic fungus clone 374C-60 internal transcribed spacer 1, partial sequence, 5.8S ribosomal RNA gene and internal transcribed spacer 2, complete sequence, and 28S ribosomal RNA gene, partial sequence	Eukaryota						uncultured_fungus	ASV_269	size=13	KC457248	SH1558056.08FU|reps	100.0%	99.6%	226	Fungi	unidentified	unidentified	unidentified	unidentified	unidentified	Fungi_sp.	GBSO2353-13	87.6%	88.1%	202				Ascomycota	Lecanoromycetes	Pertusariales	Pertusariaceae	Pertusaria	Pertusaria_excludens	0,00	0,3	0,3	0,0	0,0	0,0	0,0	0,0	0,0	0,0
KC333533	1413772	97.4%	98.7%	228	Uncultured Dictyochloropsis clone SA5528 internal transcribed spacer 1, partial sequence, 5.8S ribosomal RNA gene, complete sequence, and internal transcribed spacer 2, partial sequence	Eukaryota	Chlorophyta	Trebouxiophyceae	Microthamniales			uncultured_Dictyochloropsis	ASV_270	size=191	KC333523	SH1595139.08FU|reps	96.9%	98.5%	228	Viridiplantae	Chlorophyta	Trebouxiophyceae	Microthamniales	Microthamniales_fam_Incertae_sedis	Symbiochloris	Symbiochloris_sp.														0,00	0,3	0,0	0,0	0,0	0,0	0,0	0,0	0,0	0,0
KC456704	175245	100.0%	100.0%	228	Uncultured endophytic fungus clone 375S-37 internal transcribed spacer 1, partial sequence, 5.8S ribosomal RNA gene and internal transcribed spacer 2, complete sequence, and 28S ribosomal RNA gene, partial sequence	Eukaryota						uncultured_fungus	ASV_271	size=64	JX852322	SH1522947.08FU|reps	100.0%	94.7%	204	Fungi	Ascomycota	Leotiomycetes	Helotiales	Hyaloscyphaceae	Hyphodiscus	Hyphodiscus_sp.	GBHEL1553-13	100.0%	100.0%	228				Ascomycota	Leotiomycetes	Helotiales				0,00	0,3	0,0	0,0	0,0	0,0	0,0	0,0	0,0	0,0
MF181665	155900	100.0%	100.0%	228	Uncultured organism clone OTU_900 5.8S ribosomal RNA gene, partial sequence, internal transcribed spacer 2, complete sequence, and large subunit ribosomal RNA gene, partial sequence							uncultured_organism	ASV_272	size=9	AY969617	SH1523037.08FU|reps	98.7%	99.3%	228	Fungi	Ascomycota	Leotiomycetes	Helotiales	unidentified	unidentified	Helotiales_sp.	GBHEL1769-13	99.6%	99.8%	228				Ascomycota	Leotiomycetes	Helotiales				0,00	0,3	0,0	0,0	0,0	0,0	0,0	0,0	0,0	0,0
MN654652	1229085	100.0%	100.0%	227	Uncultured Trebouxia haplotype P_H37 internal transcribed spacer 1, partial sequence, 5.8S ribosomal RNA gene and internal transcribed spacer 2, complete sequence, and large subunit ribosomal RNA gene, partial sequence	Eukaryota	Chlorophyta	Trebouxiophyceae				uncultured_Trebouxia	ASV_273	size=11	KJ754288	SH1559569.08FU|reps	99.1%	99.6%	227	Viridiplantae	Chlorophyta	Trebouxiophyceae	Trebouxiales	Trebouxiaceae	Trebouxia	Trebouxia_jamesii														0,00	0,3	0,0	0,0	0,0	0,0	0,0	0,0	0,0	0,0
MT266396	175245	95.2%	97.6%	230	Uncultured fungus clone 3991_696 5.8S ribosomal RNA gene, partial sequence, internal transcribed spacer 2, complete sequence, and large subunit ribosomal RNA gene, partial sequence	Eukaryota						uncultured_fungus	ASV_274	size=19	KU579728	SH1506180.08FU|reps	94.3%	89.3%	194	Fungi	unidentified	unidentified	unidentified	unidentified	unidentified	Fungi_sp.	OLICH665-13	90.1%	95.1%	233	58,846	15,1635	Sweden	Ascomycota	Lecanoromycetes	Lecanorales	Micareaceae	Psilolechia	Psilolechia_lucida	0,00	0,3	0,0	0,0	0,0	0,0	0,0	0,0	0,0	0,0
MK820105	228205	99.6%	99.8%	227	Uncultured Russula clone LP1.5_11 small subunit ribosomal RNA gene, partial sequence, internal transcribed spacer 1, 5.8S ribosomal RNA gene, and internal transcribed spacer 2, complete sequence, and large subunit ribosomal RNA gene, partial sequence	Eukaryota	Basidiomycota	Agaricomycetes	Russulales	Russulaceae		uncultured_Russula	ASV_275	size=12	UDB033247	SH1569595.08FU|reps	99.1%	99.6%	227	Fungi	Basidiomycota	Agaricomycetes	unidentified	unidentified	unidentified	Agaricomycetes_sp.	GBRUS2645-14	99.6%	99.8%	227				Basidiomycota	Agaricomycetes	Russulales	Russulaceae	Russula	Russula_nigricans	0,00	0,3	0,0	0,0	0,0	0,0	0,0	0,0	0,0	0,0
KX193487	175245	88.6%	94.3%	228	Uncultured fungus clone 1066 internal transcribed spacer 2, partial sequence	Eukaryota						uncultured_fungus	ASV_276	size=14	UDB047671	SH1641305.08FU|reps	89.3%	81.9%	169	Fungi	Ascomycota	Lecanoromycetes	Peltigerales	Pannariaceae	Pectenia	Pectenia_sp.	GBCAP266-13	82.7%	91.3%	231				Ascomycota	Dothideomycetes	Capnodiales	Teratosphaeriaceae	Teratosphaeria	Teratosphaeria_bellula	0,00	0,3	0,0	0,0	0,0	0,0	0,0	0,0	0,0	0,0
DQ534451	387277	100.0%	100.0%	228	Acarospora austroshetlandica 18S ribosomal RNA gene, partial sequence, internal transcribed spacer 1, 5.8S ribosomal RNA gene, and internal transcribed spacer 2, complete sequence, and 28S ribosomal RNA gene, partial sequence	Eukaryota	Ascomycota	Lecanoromycetes	Acarosporales	Acarosporaceae	Acarospora	Acarospora_austroshetlandica	ASV_277	size=18	DQ374136	SH1614756.08FU|reps	93.9%	97.0%	230	Fungi	Ascomycota	Lecanoromycetes	Acarosporales	Acarosporaceae	Acarospora	Acarospora_sinopica	GBSO2352-13	100.0%	100.0%	228				Ascomycota	Lecanoromycetes	Lecanorales	Acarosporaceae	Acarospora	Acarospora_austroshetlandica	0,00	0,3	0,0	0,0	0,0	0,0	0,0	0,0	0,0	0,0
DQ166584	285713	97.4%	98.7%	228	Uncultured Trebouxia photobiont voucher J. Blaha b451 (GZU) internal transcribed spacer 1, partial sequence, and 5.8S ribosomal RNA gene and internal transcribed spacer 2, complete sequence	Eukaryota	Chlorophyta	Trebouxiophyceae	Trebouxiales	Trebouxiaceae	Trebouxia	uncultured_Trebouxia_photobiont	ASV_278	size=22	KJ754305	SH1559570.08FU|reps	97.4%	98.7%	228	Viridiplantae	Chlorophyta	Trebouxiophyceae	Trebouxiales	Trebouxiaceae	Trebouxia	Trebouxia_arboricola														0,00	0,3	0,0	0,0	0,0	0,0	0,0	0,0	0,0	0,0
KR267220	175243	88.3%	94.2%	231	Uncultured Ascomycota clone denovo3898 internal transcribed spacer 2, partial sequence	Eukaryota	Ascomycota					uncultured_Ascomycota	ASV_279	size=10	UDB047351	SH2721128.08FU|reps	89.6%	84.4%	183	unidentified	unidentified	unidentified	unidentified	unidentified	unidentified	unidentified	GBSO8074-13	85.8%	92.9%	233				Ascomycota	Leotiomycetes	Rhytismatales	Rhytismataceae			0,00	0,3	0,3	0,0	0,0	0,0	0,0	0,0	0,0	0,0
KC209167	209136	100.0%	100.0%	228	Lepraria neglecta isolate NY783 18S ribosomal RNA gene, partial sequence, and internal transcribed spacer 1, 5.8S ribosomal RNA gene, and internal transcribed spacer 2, complete sequence	Eukaryota	Ascomycota	Lecanoromycetes	Lecanorales	Stereocaulaceae	Lepraria	Lepraria_neglecta	ASV_280	size=29	KC209142	SH1609840.08FU|reps	97.1%	93.9%	207	Fungi	Ascomycota	Lecanoromycetes	Lecanorales	Stereocaulaceae	Lepraria	Lepraria_borealis	GBLEC922-13	100.0%	100.0%	228				Ascomycota	Lecanoromycetes	Lecanorales	Stereocaulaceae	Lepraria	Lepraria_membranacea	0,00	0,3	0,0	0,0	0,0	0,0	0,0	0,0	0,0	0,0
KX051235	1888210	100.0%	100.0%	228	Asterochloris sp. JIK-2016 strain KGS007A internal transcribed spacer 1, partial sequence, 5.8S ribosomal RNA gene and internal transcribed spacer 2, complete sequence, and 26S ribosomal RNA gene, partial sequence<>Asterochloris sp. JIK-2016 strain KGS064B internal transcribed spacer 1, partial sequence, 5.8S ribosomal RNA gene and internal transcribed spacer 2, complete sequence, and 26S ribosom…	Eukaryota	Chlorophyta	Trebouxiophyceae	Trebouxiales	Trebouxiaceae	Asterochloris	Asterochloris_sejongensis	ASV_281	size=27	AM906015	SH1582573.08FU|reps	98.7%	99.3%	229	Viridiplantae	Chlorophyta	Trebouxiophyceae	Trebouxiales	Trebouxiaceae	Asterochloris	Asterochloris_sp.														0,00	0,3	0,0	0,0	0,0	0,0	0,0	0,0	0,0	0,0
MF181340	155900	95.6%	97.8%	229	Uncultured organism clone OTU_944 5.8S ribosomal RNA gene, partial sequence, internal transcribed spacer 2, complete sequence, and large subunit ribosomal RNA gene, partial sequence							uncultured_organism	ASV_282	size=31	JF737770	SH1574628.08FU|reps	90.1%	88.5%	202	Fungi	Ascomycota	Eurotiomycetes	Verrucariales	unidentified	unidentified	Verrucariales_sp.	GBSO5741-13	89.5%	94.8%	229				Ascomycota	Eurotiomycetes	Verrucariales	Verrucariaceae	Verrucaria	Verrucaria_elaeina	0,00	0,3	0,0	0,0	0,0	0,0	0,0	0,0	0,0	0,0
NR_159758	1425372	98.7%	99.3%	228	Constantinomyces oldenburgensis CBS 144642 ITS region, from TYPE material	Eukaryota	Ascomycota	Dothideomycetes	Mycosphaerellales	Teratosphaeriaceae	Constantinomyces	Constantinomyces_oldenburgensis	ASV_283	size=621	KX148023	SH1570264.08FU|reps	97.6%	94.4%	208	Fungi	Ascomycota	Dothideomycetes	Capnodiales	Teratosphaeriaceae	Constantinomyces	Constantinomyces_oldenburgensis	GBCAP2700-15	98.6%	94.9%	208			United_Kingdom	Ascomycota	Dothideomycetes	Capnodiales				0,00	0,3	0,0	0,0	0,0	0,0	0,0	0,0	0,0	0,0
KJ826698	452346	87.3%	93.7%	229	Uncultured Verrucariales clone OTU_186 internal transcribed spacer 2, partial sequence	Eukaryota	Ascomycota	Eurotiomycetes	Verrucariales			uncultured_Verrucariales	ASV_284	size=12	KP889786	SH1565809.08FU|reps	89.0%	90.1%	209	Fungi	Ascomycota	Eurotiomycetes	Chaetothyriales	unidentified	unidentified	Chaetothyriales_sp.	KNWRL062-13	93.2%	85.1%	176	60,657	-150,107	United_States	Ascomycota	Lecanoromycetes	Lecanorales	Parmeliaceae	Pseudephebe	Pseudephebe_minuscula	0,00	0,3	0,0	0,0	0,0	0,0	0,0	0,0	0,0	0,0
AF282099	161853	87.4%	86.7%	198	Waynea californica internal transcribed spacer 1, 5.8S ribosomal RNA gene, and internal transcribed spacer 2, complete sequence	Eukaryota	Ascomycota	Lecanoromycetes	Lecanorales	Ramalinaceae	Waynea	Waynea_californica	ASV_285	size=8	MG838198	SH1524338.08FU|reps	85.5%	86.0%	200	Fungi	Ascomycota	Lecanoromycetes	Lecanorales	Ramalinaceae	unidentified	Ramalinaceae_sp.	GBLEC6173-14	87.4%	86.9%	198			United_States	Ascomycota	Lecanoromycetes	Lecanorales	Ramalinaceae	Waynea	Waynea_californica	0,00	0,3	0,0	0,0	0,0	0,0	0,0	0,0	0,0	0,0
MT266280	175245	99.1%	99.6%	227	Uncultured fungus clone 3991_498 5.8S ribosomal RNA gene, partial sequence, internal transcribed spacer 2, complete sequence, and large subunit ribosomal RNA gene, partial sequence	Eukaryota						uncultured_fungus	ASV_286	size=8	UDB0755480	SH2713860.08FU|reps	91.5%	89.6%	201	unidentified	unidentified	unidentified	unidentified	unidentified	unidentified	unidentified	GBHEL1557-13	90.8%	95.4%	228				Ascomycota	Leotiomycetes	Helotiales				0,00	0,3	0,0	0,0	0,0	0,0	0,0	0,0	0,0	0,0
MF976068	175245	100.0%	100.0%	228	Uncultured fungus clone OTU_F537_R336 small subunit ribosomal RNA gene, partial sequence, internal transcribed spacer 1, 5.8S ribosomal RNA gene, and internal transcribed spacer 2, complete sequence, and large subunit ribosomal RNA gene, partial sequence	Eukaryota						uncultured_fungus	ASV_287	size=8	UDB0240092	SH1627184.08FU|reps	99.0%	92.9%	198	Fungi	Ascomycota	Dothideomycetes	Capnodiales	unidentified	unidentified	Capnodiales_sp.	GBCAP2655-15	87.6%	87.4%	201			China	Ascomycota	Dothideomycetes	Capnodiales	Davidiellaceae	Devriesia	Devriesia_sp.	0,00	0,3	0,0	0,0	0,0	0,0	0,0	0,0	0,0	0,0
MW222216	2040939	99.1%	99.6%	228	Rachicladosporium sp. strain P10413 internal transcribed spacer 1, partial sequence, 5.8S ribosomal RNA gene and internal transcribed spacer 2, complete sequence, and large subunit ribosomal RNA gene, partial sequence	Eukaryota	Ascomycota	Dothideomycetes	Cladosporiales	Cladosporiaceae	Rachicladosporium	Rachicladosporium_sp.	ASV_288	size=13	KF309940	SH1746131.08FU|refs_singleton	99.5%	96.0%	211	Fungi	Ascomycota	Dothideomycetes	Capnodiales	Cladosporiaceae	Rachicladosporium	Rachicladosporium_monterosium	GBCAP2693-15	99.1%	95.8%	211				Ascomycota	Dothideomycetes	Capnodiales	Davidiellaceae	Rachicladosporium	Rachicladosporium_antarcticum	0,00	0,3	0,0	0,0	0,0	0,0	0,0	0,0	0,0	0,0
KP892494	175245	99.6%	99.8%	228	Uncultured fungus clone 2170_3466 5.8S ribosomal RNA gene, partial sequence, internal transcribed spacer 2, complete sequence, and 28S ribosomal RNA gene, partial sequence	Eukaryota						uncultured_fungus	ASV_289	size=118	KY102483	SH1539884.08FU|refs	99.5%	98.5%	222	Fungi	Ascomycota	Saccharomycetes	Saccharomycetales	Saccharomycetales_fam_Incertae_sedis	Candida	Candida_trypodendri	GBSAC1680-13	95.2%	97.6%	228				Ascomycota	Saccharomycetes	Saccharomycetales	Saccharomycetaceae	Candida	Candida_insectorum	0,00	0,3	0,0	0,0	0,0	0,0	0,0	0,0	0,0	0,0
MW757959	175245	98.7%	99.3%	227	Uncultured fungus isolate 4258_1318 5.8S ribosomal RNA gene, partial sequence, internal transcribed spacer 2, complete sequence, and large subunit ribosomal RNA gene, partial sequence	Eukaryota						uncultured_fungus	ASV_290	size=7	AY970277	SH1522522.08FU|reps	94.7%	97.4%	228	Fungi	Ascomycota	Leotiomycetes	Helotiales	Helotiaceae	Infundichalara	Infundichalara_sp.	GBHEL1084-13	94.7%	97.4%	227			Netherlands	Ascomycota	Leotiomycetes	Helotiales		Infundichalara	Infundichalara_microchona	0,00	0,3	0,0	0,0	0,0	0,0	0,0	0,0	0,0	0,0
MF034619	445402	100.0%	100.0%	228	Pseudendoclonium submarinum strain SAG 2237 small subunit ribosomal RNA gene, partial sequence, internal transcribed spacer 1, 5.8S ribosomal RNA gene, and internal transcribed spacer 2, complete sequence, and large subunit ribosomal RNA gene, partial sequence	Eukaryota	Chlorophyta	Ulvophyceae	Ulvales	Kornmanniaceae	Pseudendoclonium	Pseudendoclonium_submarinum	ASV_291	size=19	MG976273	SH2709755.08FU|reps	85.8%	90.7%	226	Viridiplantae	Chlorophyta	Trebouxiophyceae	unidentified	unidentified	unidentified	Trebouxiophyceae_sp.														0,00	0,2	0,0	0,0	0,0	0,0	0,0	0,0	0,0	0,0
MZ969847	3072	98.2%	98.6%	227	Pseudochlorella pringsheimii isolate HP-18P small subunit ribosomal RNA gene, partial sequence, internal transcribed spacer 1 and 5.8S ribosomal RNA gene, complete sequence, and internal transcribed spacer 2, partial sequence	Eukaryota	Chlorophyta	Trebouxiophyceae	Chlorellales	Chlorellaceae	Pseudochlorella	Pseudochlorella_pringsheimii	ASV_292	size=13	UDB0661740	SH2704500.08FU|reps	80.5%	89.6%	226	Viridiplantae	Chlorophyta	Trebouxiophyceae	Chlorellales	Koliellaceae	Pseudochlorella	Pseudochlorella_pringsheimii														0,00	0,2	0,0	0,0	0,0	0,0	0,0	0,0	0,0	0,0
KU064130	175245	95.2%	97.6%	229	Uncultured fungus clone FMOTU_2750 5.8S ribosomal RNA gene and internal transcribed spacer 2, partial sequence	Eukaryota						uncultured_fungus	ASV_293	size=66	UDB0348371	SH2733338.08FU|reps	93.4%	96.7%	228	unidentified	unidentified	unidentified	unidentified	unidentified	unidentified	unidentified	GBUN5070-13	90.9%	94.8%	231				Basidiomycota	Microbotryomycetes	Sporidiobolales	Sporidiobolaceae	Rhodotorula	Rhodotorula_pilati	0,00	0,2	0,0	0,0	0,0	0,0	0,0	0,0	0,0	0,0
MT136558	4932	100.0%	100.0%	228	Saccharomyces cerevisiae isolate OM27 internal transcribed spacer 1, partial sequence, 5.8S ribosomal RNA gene, complete sequence, and internal transcribed spacer 2, partial sequence	Eukaryota	Ascomycota	Saccharomycetes	Saccharomycetales	Saccharomycetaceae	Saccharomyces	Saccharomyces_cerevisiae	ASV_294	size=128	MH266215	SH1613200.08FU|reps	98.7%	99.3%	228	Fungi	Ascomycota	Saccharomycetes	Saccharomycetales	Saccharomycetaceae	Saccharomyces	Saccharomyces_cerevisiae	GBSAC2833-13	100.0%	100.0%	228			Peru	Ascomycota	Saccharomycetes	Saccharomycetales	Saccharomycetaceae	Saccharomyces	Saccharomyces_cerevisiae	0,00	0,2	0,0	0,0	0,0	0,0	0,0	0,0	0,0	0,0
LT560343	631446	90.5%	95.2%	284	Elliptochloris perforata partial 18S rRNA gene, strain SAG 2509	Eukaryota	Chlorophyta	Trebouxiophyceae			Elliptochloris	Elliptochloris_perforata	ASV_295	size=2	UDB0283874	SH3330976.08FU|reps	90.5%	95.3%	285	unidentified	unidentified	unidentified	unidentified	unidentified	unidentified	unidentified	GBHYP6590-13	85.6%	61.7%	111				Ascomycota	Sordariomycetes	Hypocreales	Cordycipitaceae	Torrubiella	Torrubiella_ratticaudata	0,00	0,2	0,0	0,0	0,0	0,0	0,0	0,0	0,0	0,0
MT406379	207832	100.0%	100.0%	226	Heterobasidion parviporum strain KFL7117 small subunit ribosomal RNA gene, partial sequence, internal transcribed spacer 1, 5.8S ribosomal RNA gene, and internal transcribed spacer 2, complete sequence, and large subunit ribosomal RNA gene, partial sequence	Eukaryota	Basidiomycota	Agaricomycetes	Russulales	Bondarzewiaceae	Heterobasidion	Heterobasidion_parviporum	ASV_296	size=18	KJ651457	SH1565349.08FU|reps	100.0%	100.0%	226	Fungi	Basidiomycota	Agaricomycetes	unidentified	unidentified	unidentified	Agaricomycetes_sp.	GBRUS2192-13	100.0%	100.0%	226			Finland	Basidiomycota	Agaricomycetes	Russulales	Bondarzeviaceae	Heterobasidion	Heterobasidion_annosum	0,00	0,2	0,0	0,0	0,0	0,0	0,0	0,0	0,0	0,0
MK493141	2652970	96.9%	98.5%	228	Orbilia aff. auricolor voucher H.B. 10024 18S ribosomal RNA gene, partial sequence, internal transcribed spacer 1, 5.8S ribosomal RNA gene, and internal transcribed spacer 2, complete sequence, and 28S ribosomal RNA gene, partial sequence	Eukaryota	Ascomycota	Orbiliomycetes	Orbiliales	Orbiliaceae	Orbilia	Orbilia_aff._auricolor	ASV_297	size=7	UDB0575702	SH2739503.08FU|reps	94.5%	94.9%	220	unidentified	unidentified	unidentified	unidentified	unidentified	unidentified	unidentified	GBHEL357-13	91.8%	95.9%	232				Ascomycota	Leotiomycetes	Helotiales	Orbiliaceae	Arthrobotrys	Arthrobotrys_sp._YNWS02-5-1	0,00	0,2	0,0	0,0	0,0	0,0	0,0	0,0	0,0	0,0
MF352679	2011915	99.6%	99.8%	228	Atheliaceae sp. voucher SK438 internal transcribed spacer 1, partial sequence, 5.8S ribosomal RNA gene, complete sequence, and internal transcribed spacer 2, partial sequence	Eukaryota	Basidiomycota	Agaricomycetes	Atheliales	Atheliaceae		Atheliaceae_sp.	ASV_298	size=7	FN610901	SH1544812.08FU|reps	99.6%	99.8%	228	Fungi	Basidiomycota	Agaricomycetes	Atheliales	Atheliaceae	Piloderma	Piloderma_sp.	GBSO13429-15	99.6%	99.8%	228	47,18	4,04	France	Basidiomycota	Agaricomycetes	Atheliales	Atheliaceae			0,00	0,2	0,0	0,0	0,0	0,0	0,0	0,0	0,0	0,0
MW238133	175243	99.1%	99.6%	228	Uncultured Ascomycota clone OTU_606 5.8S ribosomal RNA gene, partial sequence, internal transcribed spacer 2, complete sequence, and large subunit ribosomal RNA gene, partial sequence	Eukaryota	Ascomycota					uncultured_Ascomycota	ASV_299	size=7	JF300533	SH1648117.08FU|reps	98.6%	94.9%	208	Fungi	Ascomycota	Dothideomycetes	Venturiales	Sympoventuriaceae	unidentified	Sympoventuriaceae_sp.	GBSO16527-15	90.2%	90.1%	205				Ascomycota	Dothideomycetes	Venturiales	Sympoventuriaceae			0,00	0,2	0,0	0,0	0,0	0,0	0,0	0,0	0,0	0,0
MT127216	429473	92.5%	96.3%	228	Verrucaria aethiobola small subunit ribosomal RNA gene, partial sequence, internal transcribed spacer 1, 5.8S ribosomal RNA gene, and internal transcribed spacer 2, complete sequence, and large subunit ribosomal RNA gene, partial sequence	Eukaryota	Ascomycota	Eurotiomycetes	Verrucariales	Verrucariaceae	Verrucaria	Verrucaria_aethiobola	ASV_300	size=26	FJ664864	SH1576524.08FU|reps	94.0%	90.8%	199	Fungi	Ascomycota	Eurotiomycetes	Verrucariales	Verrucariaceae	Verrucaria	Verrucaria_latebrosa	GBSO5724-13	92.5%	96.3%	227				Ascomycota	Eurotiomycetes	Verrucariales	Verrucariaceae	Verrucaria	Verrucaria_latebrosa	0,00	0,2	0,0	0,0	0,0	0,0	0,0	0,0	0,0	0,0
KC965610	175245	90.0%	95.0%	230	Uncultured fungus clone 87_NA11_P31_N11 18S ribosomal RNA gene, partial sequence, internal transcribed spacer 1, 5.8S ribosomal RNA gene, and internal transcribed spacer 2, complete sequence, and 28S ribosomal RNA gene, partial sequence	Eukaryota						uncultured_fungus	ASV_301	size=12	FR799318	SH1550347.08FU|reps	88.3%	94.2%	231	Fungi	Ascomycota	Lecanoromycetes	Lecanorales	Parmeliaceae	Melanohalea	Melanohalea_laciniatula	GBLEC5567-14	89.5%	94.8%	229				Ascomycota	Lecanoromycetes	Lecanorales	Parmeliaceae	Tuckermannopsis	Tuckermannopsis_americana	0,00	0,2	0,0	0,0	0,0	0,0	0,0	0,0	0,0	0,0
KU057817	1834875	100.0%	100.0%	228	Rhodotorula sp. D.L9 internal transcribed spacer 1, partial sequence, 5.8S ribosomal RNA gene and internal transcribed spacer 2, complete sequence, and 28S ribosomal RNA gene, partial sequence	Eukaryota	Basidiomycota	Microbotryomycetes	Sporidiobolales	Sporidiobolaceae	Rhodotorula	Rhodotorula_sp._D.L9	ASV_302	size=12	KU057817	SH1522753.08FU|reps	100.0%	100.0%	228	Fungi	Basidiomycota	Microbotryomycetes	Sporidiobolales	Sporidiobolaceae	Rhodotorula	Rhodotorula_sp.	GBUN5433-13	91.6%	95.1%	225	78,55	11,56	Norway	Basidiomycota	Microbotryomycetes	Sporidiobolales	Sporidiobolaceae	Rhodotorula	Rhodotorula_sp._AU_CryS03	0,00	0,2	0,0	0,0	0,0	0,0	0,0	0,0	0,0	0,0
MW077550	154508	100.0%	100.0%	228	Raphidonema sempervirens strain CCCryo324-07 small subunit ribosomal RNA gene, partial sequence, internal transcribed spacer 1, 5.8S ribosomal RNA gene, and internal transcribed spacer 2, complete sequence, and large subunit ribosomal RNA gene, partial sequence	Eukaryota	Chlorophyta	Trebouxiophyceae	Prasiolales	Koliellaceae	Raphidonema	Raphidonema_sempervirens	ASV_303	size=21	UDB0198224	SH2725175.08FU|reps	91.3%	95.4%	230	unidentified	unidentified	unidentified	unidentified	unidentified	unidentified	unidentified														0,00	0,2	0,0	0,0	0,0	0,0	0,0	0,0	0,0	0,0
MK627277	1763338	99.1%	99.6%	227	Uncultured Pezicula clone OTU_355 5.8S ribosomal RNA gene, partial sequence, internal transcribed spacer 2, complete sequence, and large subunit ribosomal RNA gene, partial sequence	Eukaryota	Ascomycota	Leotiomycetes	Helotiales	Dermateaceae		uncultured_Pezicula	ASV_304	size=125	UDB061828	SH1564826.08FU|reps	99.0%	93.6%	200	Fungi	Ascomycota	Leotiomycetes	Helotiales	Dermateaceae	unidentified	Dermateaceae_sp.	GBHEL1906-15	97.0%	92.6%	201			United_States	Ascomycota	Leotiomycetes	Helotiales	Dermateaceae			0,00	0,2	0,0	0,0	0,0	0,0	0,0	0,0	0,0	0,0
KJ827687	209475	88.2%	94.1%	228	Uncultured Dothideomycetes clone OTU_2561 internal transcribed spacer 2, partial sequence	Eukaryota	Ascomycota	Dothideomycetes				uncultured_Dothideomycetes	ASV_305	size=739	KM186828	SH1571463.08FU|reps	88.1%	92.1%	219	Fungi	Ascomycota	Dothideomycetes	Capnodiales	Teratosphaeriaceae	Bryochiton	Bryochiton_perpusillus	GBCAP1290-13	83.6%	91.8%	232			South_Africa	Ascomycota	Dothideomycetes	Capnodiales	Teratosphaeriaceae	Teratosphaeria	Teratosphaeria_sp._CPC_13963	0,00	0,2	0,1	0,0	0,0	0,0	0,0	0,0	0,0	0,0
MF570511	175245	85.8%	91.9%	275	Uncultured fungus clone 2085 5.8S ribosomal RNA gene, partial sequence, internal transcribed spacer 2, complete sequence, and large subunit ribosomal RNA gene, partial sequence	Eukaryota						uncultured_fungus	ASV_306	size=4	UDB0729525	SH2720242.08FU|reps	87.2%	89.8%	257	unidentified	unidentified	unidentified	unidentified	unidentified	unidentified	unidentified	GBSO13700-15	90.8%	31.8%	65			Finland	Ascomycota	Eurotiomycetes	Chaetothyriales				0,00	0,2	0,0	0,0	0,0	0,0	0,0	0,0	0,0	0,0
MT645946	2040951	100.0%	100.0%	276	Saccotheciaceae sp. strain 18BPLE033 internal transcribed spacer 1, partial sequence, 5.8S ribosomal RNA gene and internal transcribed spacer 2, complete sequence, and large subunit ribosomal RNA gene, partial sequence	Eukaryota	Ascomycota	Dothideomycetes	Dothideales	Saccotheciaceae		Saccotheciaceae_sp.	ASV_307	size=431	AJ244232	SH1515060.08FU|refs	100.0%	98.9%	270	Fungi	Ascomycota	Dothideomycetes	Dothideales	Aureobasidiaceae	Aureobasidium	Aureobasidium_pullulans	GBSO7470-13	100.0%	100.0%	276				Ascomycota	Dothideomycetes	Dothideales	Dothioraceae	Aureobasidium	Aureobasidium_proteae	0,00	0,2	0,0	0,0	0,0	0,0	0,0	0,0	0,0	0,0
MN902508	175245	89.3%	94.6%	233	Uncultured fungus clone 3980_184 5.8S ribosomal RNA gene, partial sequence, internal transcribed spacer 2, complete sequence, and large subunit ribosomal RNA gene, partial sequence	Eukaryota						uncultured_fungus	ASV_308	size=54	UDB0750356	SH2750809.08FU|reps	85.7%	88.3%	210	Fungi	unidentified	unidentified	unidentified	unidentified	unidentified	Fungi_sp.	GBBOT1078-13	86.6%	80.4%	172			Japan	Ascomycota	Dothideomycetes	Botryosphaeriales	Botryosphaeriaceae	Phyllosticta	Phyllosticta_ardisiicola	0,00	0,2	0,0	0,0	0,0	0,0	0,0	0,0	0,0	0,0
MN556656	3225	100.0%	99.5%	276	Ceratodon purpureus isolate BR_36261428_Vermont_USA internal transcribed spacer 1, partial sequence, 5.8S ribosomal RNA gene, complete sequence, and internal transcribed spacer 2, partial sequence	Eukaryota	Streptophyta	Bryopsida	Pseudoditrichales	Ditrichaceae	Ceratodon	Ceratodon_purpureus	ASV_309	size=2	UDB0230990	SH1629862.08FU|reps	99.6%	99.6%	276	Viridiplantae	Bryophyta	Bryopsida	Dicranales	Ditrichaceae	Ceratodon	Ceratodon_purpureus	GBEUR2776-13	94.6%	60.7%	74				Ascomycota	Eurotiomycetes	Eurotiales	Trichocomaceae	Emericella	Emericella_nidulans	0,00	0,2	0,0	0,0	0,0	0,0	0,0	0,0	0,0	0,0
MN065510	2497416	100.0%	100.0%	228	Genolevuria sp. isolate UFMGCB 18411 internal transcribed spacer 1, partial sequence, 5.8S ribosomal RNA gene and internal transcribed spacer 2, complete sequence, and large subunit ribosomal RNA gene, partial sequence	Eukaryota	Basidiomycota	Tremellomycetes	Tremellales	Bulleraceae	Genolevuria	Genolevuria_sp.	ASV_310	size=21	KU057816	SH1517427.08FU|reps	100.0%	95.8%	209	Fungi	Basidiomycota	Tremellomycetes	Tremellales	unidentified	unidentified	Tremellales_sp.	GBTRE1335-15	99.0%	95.4%	209	76,23	-119,3	Canada	Basidiomycota	Tremellomycetes	Tremellales				0,00	0,2	0,0	0,0	0,0	0,0	0,0	0,0	0,0	0,0
MT595818	1933429	80.9%	90.5%	236	Mycosphaerellaceae sp. strain OTU3077 5.8S ribosomal RNA gene, partial sequence, internal transcribed spacer 2, complete sequence, and large subunit ribosomal RNA gene, partial sequence	Eukaryota	Ascomycota	Dothideomycetes	Mycosphaerellales	Mycosphaerellaceae		Mycosphaerellaceae_sp.	ASV_311	size=12	UDB0194825	SH2730359.08FU|reps	95.6%	67.8%	91	unidentified	unidentified	unidentified	unidentified	unidentified	unidentified	unidentified	GBCAP1310-13	78.8%	89.4%	236			South_Africa	Ascomycota	Dothideomycetes	Capnodiales	Teratosphaeriaceae	Teratosphaeria	Teratosphaeria_knoxdaviesii	0,00	0,2	0,0	0,0	0,0	0,0	0,0	0,0	0,0	0,0
LR874879	175245	100.0%	100.0%	228	uncultured fungus genomic DNA sequence contains 5.8S rRNA gene, isolate EW uncultured Fungi, clone M01452:264:000000000-D5YNG:1:1101:3744:9635	Eukaryota						uncultured_fungus	ASV_312	size=7	UDB060891	SH3345255.08FU|reps	100.0%	100.0%	228	unidentified	unidentified	unidentified	unidentified	unidentified	unidentified	unidentified														0,00	0,2	0,0	0,0	0,0	0,0	0,0	0,0	0,0	0,0
MT078160	187459	98.7%	99.3%	228	Desmococcus olivaceus strain SAG 63.90 small subunit ribosomal RNA gene, partial sequence, internal transcribed spacer 1 and 5.8S ribosomal RNA gene, complete sequence, and internal transcribed spacer 2, partial sequence	Eukaryota	Chlorophyta	Trebouxiophyceae	Prasiolales	Stichococcaceae	Desmococcus	Desmococcus_olivaceus	ASV_313	size=25	UDB0334408	SH3341596.08FU|reps	98.7%	99.3%	228	Viridiplantae	Chlorophyta	unidentified	unidentified	unidentified	Desmococcus	Desmococcus_olivaceus														0,00	0,2	0,0	0,0	0,0	0,0	0,0	0,0	0,0	0,0
HM152544	177196	100.0%	100.0%	227	Ascocoryne cylichnium culture-collection CBS:251.80 18S ribosomal RNA gene, partial sequence, internal transcribed spacer 1, 5.8S ribosomal RNA gene, and internal transcribed spacer 2, complete sequence, and 28S ribosomal RNA gene, partial sequence	Eukaryota	Ascomycota	Leotiomycetes	Helotiales	Gelatinodiscaceae	Ascocoryne	Ascocoryne_cylichnium	ASV_314	size=118	JN033406	SH1551050.08FU|reps	97.7%	97.1%	219	Fungi	Ascomycota	Leotiomycetes	Helotiales	Helotiaceae	Ascocoryne	Ascocoryne_cylichnium	RBFNG041-13	98.2%	99.1%	227			Canada	Ascomycota	Leotiomycetes	Helotiales	Helotiaceae	Ascocoryne	Ascocoryne_sp.	0,00	0,2	0,0	0,0	0,0	0,0	0,0	0,0	0,0	0,0
MT309700	79298	100.0%	100.0%	227	Erysiphe aquilegiae var. ranunculi isolate QHU2016021 small subunit ribosomal RNA gene, partial sequence, internal transcribed spacer 1, 5.8S ribosomal RNA gene, and internal transcribed spacer 2, complete sequence, and large subunit ribosomal RNA gene, partial sequence	Eukaryota	Ascomycota	Leotiomycetes	Erysiphales	Erysiphaceae	Erysiphe	Erysiphe_aquilegiae	ASV_315	size=9	AY452802	SH1562840.08FU|refs	99.6%	99.8%	227	Fungi	Ascomycota	Leotiomycetes	Erysiphales	Erysiphaceae	Erysiphe	Erysiphe_sp.	GBERY225-13	100.0%	100.0%	227				Ascomycota	Leotiomycetes	Erysiphales	Erysiphaceae	Erysiphe	Erysiphe_aquilegiae	0,00	0,2	0,0	0,0	0,0	0,0	0,0	0,0	0,0	0,0
KJ826698	452346	89.6%	94.8%	230	Uncultured Verrucariales clone OTU_186 internal transcribed spacer 2, partial sequence	Eukaryota	Ascomycota	Eurotiomycetes	Verrucariales			uncultured_Verrucariales	ASV_316	size=12	KC965680	SH1565774.08FU|reps	88.4%	91.6%	216	Fungi	Ascomycota	Eurotiomycetes	Chaetothyriales	unidentified	unidentified	Chaetothyriales_sp.	KNWRL062-13	94.9%	85.8%	176	60,657	-150,107	United_States	Ascomycota	Lecanoromycetes	Lecanorales	Parmeliaceae	Pseudephebe	Pseudephebe_minuscula	0,00	0,2	0,0	0,0	0,0	0,0	0,0	0,0	0,0	0,0
KT965070	175245	92.5%	96.3%	228	Uncultured fungus clone OTU38 18S ribosomal RNA gene, partial sequence, internal transcribed spacer 1, 5.8S ribosomal RNA gene, and internal transcribed spacer 2, complete sequence, and 28S ribosomal RNA gene, partial sequence	Eukaryota						uncultured_fungus	ASV_317	size=64	HM589218	SH1557177.08FU|reps	90.6%	94.4%	224	Fungi	Ascomycota	Leotiomycetes	unidentified	unidentified	unidentified	Leotiomycetes_sp.	GBUN5340-13	90.8%	95.4%	228			Spain	Ascomycota	Leotiomycetes			Collophora	Collophora_hispanica	0,00	0,2	0,0	0,0	0,0	0,0	0,0	0,0	0,0	0,0
JN225938	1073139	98.7%	99.3%	227	Helotiales sp. 7 ICMP 18919 18S ribosomal RNA gene, partial sequence, internal transcribed spacer 1, 5.8S ribosomal RNA gene, and internal transcribed spacer 2, complete sequence, and 28S ribosomal RNA gene, partial sequence	Eukaryota	Ascomycota	Leotiomycetes	Helotiales			Helotiales_sp._7_ICMP_18919	ASV_318	size=13	UDB0344291	SH2733511.08FU|reps	95.0%	92.0%	202	unidentified	unidentified	unidentified	unidentified	unidentified	unidentified	unidentified	ONT371-08	92.5%	92.5%	213	44,05	-79,483	Canada	Basidiomycota	Agaricomycetes	Polyporales	Meruliaceae	Steccherinum	Steccherinum_ochraceum	0,00	0,2	0,0	0,0	0,0	0,0	0,0	0,0	0,0	0,0
MF181150	155900	100.0%	100.0%	228	Uncultured organism clone OTU_1274 5.8S ribosomal RNA gene, partial sequence, internal transcribed spacer 2, complete sequence, and large subunit ribosomal RNA gene, partial sequence							uncultured_organism	ASV_319	size=14	UDB095729	SH2725802.08FU|reps	99.1%	98.5%	223	unidentified	unidentified	unidentified	unidentified	unidentified	unidentified	unidentified	GBSO14354-15	95.7%	96.6%	223				Ascomycota	Lichinomycetes	Lichinales	Lichinaceae	Phylliscum	Phylliscum_demangeonii	0,00	0,2	0,0	0,0	0,0	0,0	0,0	0,0	0,0	0,0
JX042763	175245	94.6%	91.8%	205	Uncultured fungus clone G2_CD9 18S ribosomal RNA gene, partial sequence, internal transcribed spacer 1, 5.8S ribosomal RNA gene, and internal transcribed spacer 2, complete sequence, and 28S ribosomal RNA gene, partial sequence	Eukaryota						uncultured_fungus	ASV_320	size=6	UDB059630	SH1640994.08FU|reps	85.4%	85.4%	198	Fungi	Basidiomycota	Tremellomycetes	Tremellales	Bulleraceae	Genolevuria	Genolevuria_sp.	GBSO14187-15	87.0%	67.2%	108				Basidiomycota	Agaricomycetes	Hymenochaetales	Hymenochaetaceae	Fulvifomes	Fulvifomes_sp.	0,00	0,2	0,0	0,0	0,0	0,0	0,0	0,0	0,0	0,0
KX195630	175245	97.4%	98.7%	232	Uncultured fungus clone 3209 internal transcribed spacer 2, partial sequence	Eukaryota						uncultured_fungus	ASV_321	size=11	UDB092245	SH2725569.08FU|reps	96.6%	86.9%	177	unidentified	unidentified	unidentified	unidentified	unidentified	unidentified	unidentified	NOASC033-11	90.0%	95.0%	231	70,9412	27,4495	Norway	Ascomycota	Dothideomycetes	Hysteriales				0,00	0,2	0,0	0,0	0,0	0,0	0,0	0,0	0,0	0,0
KP889395	175245	94.3%	97.1%	227	Uncultured fungus clone SG026_B07 18S ribosomal RNA gene, partial sequence, internal transcribed spacer 1, 5.8S ribosomal RNA gene, and internal transcribed spacer 2, complete sequence, and 28S ribosomal RNA gene, partial sequence	Eukaryota						uncultured_fungus	ASV_322	size=173	AY789352	SH1574138.08FU|reps	91.6%	92.5%	215	Fungi	Ascomycota	Leotiomycetes	Helotiales	Cenangiaceae	Chlorencoelia	Chlorencoelia_torta	GBHEL1742-13	91.7%	95.8%	228				Ascomycota	Leotiomycetes	Helotiales		Vestigium	Vestigium_trifidum	0,00	0,2	0,0	0,0	0,0	0,0	0,0	0,0	0,0	0,0
MF976288	175245	99.1%	99.6%	228	Uncultured fungus clone OTU_R544 5.8S ribosomal RNA gene, partial sequence, internal transcribed spacer 2, complete sequence, and large subunit ribosomal RNA gene, partial sequence	Eukaryota						uncultured_fungus	ASV_323	size=8	UDB0253575	SH2729557.08FU|reps	90.5%	93.0%	220	unidentified	unidentified	unidentified	unidentified	unidentified	unidentified	unidentified	GBSO13633-15	84.6%	91.2%	225			Armenia	Ascomycota	Eurotiomycetes	Chaetothyriales	Herpotrichiellaceae	Rhinocladiella	Rhinocladiella_sp.	0,00	0,2	0,0	0,0	0,0	0,0	0,0	0,0	0,0	0,0
KT453734	39935	100.0%	100.0%	228	Lecanora dispersa voucher Hill (s.n.) 18S ribosomal RNA gene, partial sequence, internal transcribed spacer 1, 5.8S ribosomal RNA gene, and internal transcribed spacer 2, complete sequence, and 28S ribosomal RNA gene, partial sequence	Eukaryota	Ascomycota	Lecanoromycetes	Lecanorales	Lecanoraceae	Myriolecis	Myriolecis_dispersa	ASV_324	size=8	FR799209	SH1527987.08FU|reps	95.6%	97.8%	229	Fungi	Ascomycota	Lecanoromycetes	Lecanorales	Lecanoraceae	Lecanora	Lecanora_populicola	GBLEC1192-13	98.2%	99.1%	228				Ascomycota	Lecanoromycetes	Lecanorales	Lecanoraceae	Lecanora	Lecanora_dispersa	0,00	0,2	0,0	0,0	0,0	0,0	0,0	0,0	0,0	0,0
MT644928	41248	100.0%	100.0%	228	Mycena galopus isolate DM1023 small subunit ribosomal RNA gene, partial sequence, internal transcribed spacer 1, 5.8S ribosomal RNA gene, and internal transcribed spacer 2, complete sequence, and large subunit ribosomal RNA gene, partial sequence	Eukaryota	Basidiomycota	Agaricomycetes	Agaricales	Mycenaceae	Mycena	Mycena_galopus	ASV_325	size=198	UDB0335810	SH1542290.08FU|reps	100.0%	100.0%	228	Fungi	Basidiomycota	Agaricomycetes	Agaricales	unidentified	unidentified	Agaricales_sp.	GBAGA1236-13	100.0%	100.0%	228			Czech_Republic	Basidiomycota	Agaricomycetes	Agaricales	Mycenaceae	Mycena	Mycena_sp._ECO-1	0,00	0,2	0,0	0,0	0,0	0,0	0,0	0,0	0,0	0,0
LC085216	1714821	99.6%	99.8%	228	Leotiomycetes sp. IS144 genes for ITS1, 5.8S rRNA, ITS2, partial and complete sequence	Eukaryota	Ascomycota	Leotiomycetes				Leotiomycetes_sp._IS144	ASV_326	size=5	KX214355	SH1543116.08FU|reps	97.6%	93.7%	205	Fungi	Ascomycota	Leotiomycetes	unidentified	unidentified	unidentified	Leotiomycetes_sp.	GBHEL1558-13	96.5%	98.2%	228				Ascomycota	Leotiomycetes	Helotiales				0,00	0,2	0,0	0,0	0,0	0,0	0,0	0,0	0,0	0,0
MH670330	2283345	98.2%	98.6%	227	Placopsis antarctica voucher A.Beck ProSch140121b (M) M-0019676 small subunit ribosomal RNA gene, partial sequence, internal transcribed spacer 1, 5.8S ribosomal RNA gene, and internal transcribed spacer 2, complete sequence, and large subunit ribosomal RNA gene, partial sequence	Eukaryota	Ascomycota	Lecanoromycetes	Trapeliales	Trapeliaceae	Placopsis	Placopsis_antarctica	ASV_327	size=39	MH670309	SH1521573.08FU|reps	98.1%	94.9%	209	Fungi	Ascomycota	Lecanoromycetes	Trapeliales	Trapeliaceae	Placopsis	Placopsis_contortuplicata	GBSO326-13	98.2%	98.9%	227				Ascomycota	Lecanoromycetes	Agyriales	Agyriaceae	Placopsis	Placopsis_parellina	0,00	0,2	0,0	0,0	0,0	0,0	0,0	0,0	0,0	0,0
MH670330	2283345	97.8%	98.4%	227	Placopsis antarctica voucher A.Beck ProSch140121b (M) M-0019676 small subunit ribosomal RNA gene, partial sequence, internal transcribed spacer 1, 5.8S ribosomal RNA gene, and internal transcribed spacer 2, complete sequence, and large subunit ribosomal RNA gene, partial sequence	Eukaryota	Ascomycota	Lecanoromycetes	Trapeliales	Trapeliaceae	Placopsis	Placopsis_antarctica	ASV_328	size=30	MH670309	SH1521573.08FU|reps	98.1%	95.1%	210	Fungi	Ascomycota	Lecanoromycetes	Trapeliales	Trapeliaceae	Placopsis	Placopsis_contortuplicata	GBSO326-13	97.8%	98.7%	227				Ascomycota	Lecanoromycetes	Agyriales	Agyriaceae	Placopsis	Placopsis_parellina	0,00	0,2	0,0	0,0	0,0	0,0	0,0	0,0	0,0	0,0
MF181738	155900	97.8%	98.9%	228	Uncultured organism clone OTU_553 5.8S ribosomal RNA gene, partial sequence, internal transcribed spacer 2, complete sequence, and large subunit ribosomal RNA gene, partial sequence							uncultured_organism	ASV_329	size=9	UDB0517414	SH1522924.08FU|reps	96.5%	98.2%	228	Fungi	Ascomycota	unidentified	unidentified	unidentified	unidentified	Ascomycota_sp.	GBUN2842-13	95.6%	97.8%	227				Ascomycota	Leotiomycetes	Helotiales		Tetracladium	Tetracladium_marchalianum	0,00	0,2	0,0	0,0	0,0	0,0	0,0	0,0	0,0	0,0
LT560349	55403	81.4%	90.2%	231	Elliptochloris subsphaerica partial 18S rRNA gene, strain SAG 2202	Eukaryota	Chlorophyta	Trebouxiophyceae			Elliptochloris	Elliptochloris_subsphaerica	ASV_330	size=10	UDB066185	SH1603451.08FU|reps	81.0%	90.1%	237	Viridiplantae	Chlorophyta	unidentified	unidentified	unidentified	unidentified	Chlorophyta_sp.														0,00	0,2	0,0	0,0	0,0	0,0	0,0	0,0	0,0	0,0
LR604136	175243	94.3%	97.2%	229	uncultured Ascomycota genomic DNA sequence contains ITS2	Eukaryota	Ascomycota					uncultured_Ascomycota	ASV_331	size=64	KX061181	SH1653714.08FU|reps	82.8%	85.5%	203	Fungi	Ascomycota	Sordariomycetes	Xylariales	Xylariales_fam_Incertae_sedis	Fantasmomyces	Fantasmomyces_hyalinus	GBXYL419-13	83.6%	31.5%	67				Ascomycota	Sordariomycetes	Xylariales	Hyponectriaceae	Dicyma	Dicyma_funiculosa	0,00	0,2	0,0	0,0	0,0	0,0	0,0	0,0	0,0	0,0
KC965879	175245	90.5%	93.7%	221	Uncultured fungus clone 103_NA10_P32_K12 18S ribosomal RNA gene, partial sequence, internal transcribed spacer 1, 5.8S ribosomal RNA gene, and internal transcribed spacer 2, complete sequence, and 28S ribosomal RNA gene, partial sequence	Eukaryota						uncultured_fungus	ASV_332	size=6	JQ081444	SH1553535.08FU|reps	84.4%	92.2%	231	Fungi	Ascomycota	Arthoniomycetes	Arthoniales	unidentified	unidentified	Arthoniales_sp.	GBSO13252-15	84.4%	92.2%	231			Brazil	Ascomycota	Arthoniomycetes	Arthoniales				0,00	0,2	0,0	0,0	0,0	0,0	0,0	0,0	0,0	0,0
MT180424	176275	100.0%	100.0%	228	Beauveria bassiana isolate BG51 internal transcribed spacer 1, partial sequence, 5.8S ribosomal RNA gene and internal transcribed spacer 2, complete sequence, and large subunit ribosomal RNA gene, partial sequence	Eukaryota	Ascomycota	Sordariomycetes	Hypocreales	Cordycipitaceae	Beauveria	Beauveria_bassiana	ASV_333	size=6	HQ880761	SH2173961.08FU|refs	99.6%	99.8%	228	Fungi	Ascomycota	Sordariomycetes	Hypocreales	Cordycipitaceae	Beauveria	Beauveria_bassiana	GBHYP5326-13	100.0%	100.0%	228				Ascomycota	Sordariomycetes	Hypocreales	Cordycipitaceae	Beauveria	Beauveria_bassiana	0,00	0,2	0,0	0,0	0,0	0,0	0,0	0,0	0,0	0,0
MF181460	155900	96.5%	98.3%	229	Uncultured organism clone OTU_1033 5.8S ribosomal RNA gene, partial sequence, internal transcribed spacer 2, complete sequence, and large subunit ribosomal RNA gene, partial sequence							uncultured_organism	ASV_334	size=6	EU681282	SH1518871.08FU|reps	90.0%	95.0%	229	Fungi	Ascomycota	Lecanoromycetes	Caliciales	Caliciaceae	Amandinea	Amandinea_punctata	GBTEL1440-14	96.1%	98.0%	229			Finland	Ascomycota	Lecanoromycetes	Teloschistales	Physciaceae	Rinodina	Rinodina_cacuminum	0,00	0,2	0,0	0,0	0,0	0,0	0,0	0,0	0,0	0,0
MN096582	1856741	100.0%	100.0%	228	Tolypocladium sp. strain wood M1-1-5U small subunit ribosomal RNA gene, partial sequence, internal transcribed spacer 1, 5.8S ribosomal RNA gene, and internal transcribed spacer 2, complete sequence, and large subunit ribosomal RNA gene, partial sequence	Eukaryota	Ascomycota	Sordariomycetes	Hypocreales	Ophiocordycipitaceae	Tolypocladium	Tolypocladium_sp.	ASV_335	size=13	KF753862	SH1649303.08FU|reps	100.0%	97.6%	217	Fungi	Ascomycota	Sordariomycetes	Hypocreales	Ophiocordycipitaceae	Tolypocladium	Tolypocladium_sp.	GBHYP9735-14	94.5%	97.3%	238			United_States	Ascomycota	Sordariomycetes	Hypocreales	Hypocreales_incertae_sedis	Chaunopycnis	Chaunopycnis_pustulata	0,00	0,2	0,0	0,0	0,0	0,0	0,0	0,0	0,0	0,0
KM231744	137505	85.2%	91.1%	229	Curvicladiella cignea strain CBS 101411 18S ribosomal RNA gene, partial sequence, internal transcribed spacer 1, 5.8S ribosomal RNA gene, and internal transcribed spacer 2, complete sequence, and 28S ribosomal RNA gene, partial sequence<>Curvicladiella cignea strain CBS 109168 18S ribosomal RNA gene, partial sequence, internal transcribed spacer 1, 5.8S ribosomal RNA gene, and internal transcribe…	Eukaryota	Ascomycota	Sordariomycetes	Hypocreales	Nectriaceae		Curvicladiella_cignea_(nom._inval.)	ASV_336	size=12	AF220973	SH1546429.08FU|refs	85.2%	91.3%	229	Fungi	Ascomycota	Sordariomycetes	Hypocreales	Nectriaceae	Curvicladiella	Curvicladiella_cignea	GBHYP10159-15	84.5%	89.6%	219				Ascomycota	Sordariomycetes	Hypocreales	Nectriaceae	Gliocephalotrichum	Gliocephalotrichum_cylindrosporum	0,00	0,2	0,0	0,0	0,0	0,0	0,0	0,0	0,0	0,0
MT066392	1266965	99.3%	99.6%	276	Uncultured Elliptochloris voucher VancurovaA574_1 internal transcribed spacer 1, partial sequence, 5.8S ribosomal RNA gene, complete sequence, and internal transcribed spacer 2, partial sequence.	Eukaryota	Chlorophyta	Trebouxiophyceae	Microthamniales			uncultured_Elliptochloris	ASV_337	size=5	UDB0454590	SH2715882.08FU|reps	98.9%	99.5%	276	unidentified	unidentified	unidentified	unidentified	unidentified	unidentified	unidentified	GBSO12017-13	94.2%	57.8%	69				Glomeromycota	Glomeromycetes	Paraglomerales		Paraglomus		0,00	0,2	0,0	0,0	0,0	0,0	0,0	0,0	0,0	0,0
MH861092	67630	99.6%	99.8%	228	Ophiostoma bicolor strain CBS 492.77 internal transcribed spacer 1, partial sequence, 5.8S ribosomal RNA gene, complete sequence, and internal transcribed spacer 2, partial sequence	Eukaryota	Ascomycota	Sordariomycetes	Ophiostomatales	Ophiostomataceae	Ophiostoma	Ophiostoma_bicolor	ASV_338	size=116	GQ423541	SH1521018.08FU|reps	99.6%	99.8%	228	Fungi	Ascomycota	Sordariomycetes	unidentified	unidentified	unidentified	Sordariomycetes_sp.	GBOPH867-13	99.6%	99.8%	228				Ascomycota	Sordariomycetes	Ophiostomatales	Ophiostomataceae	Ophiostoma	Ophiostoma_bicolor	0,00	0,2	0,0	0,0	0,0	0,0	0,0	0,0	0,0	0,0
FR799260	232755	99.1%	99.6%	227	Pertusaria corallina genomic DNA containing ITS1, 5.8S rRNA gene, ITS2, biomaterial E:DNA:EDNA09-02383<>Pertusaria corallina genomic DNA containing ITS1, 5.8S rRNA gene, ITS2, biomaterial E:DNA:EDNA09-02102	Eukaryota	Ascomycota	Lecanoromycetes	Pertusariales	Pertusariaceae	Pertusaria	Pertusaria_corallina	ASV_339	size=7	FR799260	SH1548643.08FU|reps	99.1%	99.6%	227	Fungi	Ascomycota	Lecanoromycetes	Pertusariales	Pertusariaceae	Pertusaria	Pertusaria_corallina	BARLI228-11	99.1%	99.6%	227	57,072	-4,014	United_Kingdom	Ascomycota	Lecanoromycetes	Pertusariales	Pertusariaceae	Pertusaria	Pertusaria_corallina	0,00	0,2	0,0	0,0	0,0	0,0	0,0	0,0	0,0	0,0
KP897801	175245	99.6%	99.8%	225	Uncultured fungus clone 2168_706 5.8S ribosomal RNA gene, partial sequence, internal transcribed spacer 2, complete sequence, and large subunit ribosomal RNA gene, partial sequence	Eukaryota						uncultured_fungus	ASV_340	size=10	UDB0612616	SH2734940.08FU|reps	99.0%	92.8%	195	unidentified	unidentified	unidentified	unidentified	unidentified	unidentified	unidentified	GBTRE1019-13	98.0%	92.3%	196				Basidiomycota	Tremellomycetes	Tremellales	Tremellaceae	Tremella	Tremella_diploschistina	0,00	0,2	0,0	0,0	0,0	0,0	0,0	0,0	0,0	0,0
MW238103	1898530	100.0%	100.0%	228	Uncultured Elsinoe clone OTU_451 5.8S ribosomal RNA gene, partial sequence, internal transcribed spacer 2, complete sequence, and large subunit ribosomal RNA gene, partial sequence	Eukaryota	Ascomycota	Dothideomycetes	Myriangiales	Elsinoaceae		uncultured_Elsinoe	ASV_341	size=14	AM999674	SH1614034.08FU|reps	99.5%	96.7%	214	Fungi	Ascomycota	Dothideomycetes	Myriangiales	Elsinoaceae	unidentified	Elsinoaceae_sp.	GBSO1200-13	91.7%	90.6%	205				Ascomycota	Dothideomycetes	Myriangiales				0,00	0,2	0,0	0,0	0,0	0,0	0,0	0,0	0,0	0,0
MK397278	57147	100.0%	100.0%	228	Fusarium merismoides isolate CNUFC-RD42 internal transcribed spacer 1, partial sequence, 5.8S ribosomal RNA gene and internal transcribed spacer 2, complete sequence, and large subunit ribosomal RNA gene, partial sequence	Eukaryota	Ascomycota	Sordariomycetes	Hypocreales	Nectriaceae	Fusarium	Fusarium_merismoides	ASV_342	size=5	KM231823	SH1546339.08FU|refs	99.5%	97.1%	216	Fungi	Ascomycota	Sordariomycetes	Hypocreales	Nectriaceae	Fusicolla	Fusicolla_aquaeductuum	GBHYP5117-13	99.6%	99.8%	228				Ascomycota	Sordariomycetes	Hypocreales	Nectriaceae	Nectria		0,00	0,2	0,0	0,0	0,0	0,0	0,0	0,0	0,0	0,0
DQ534465	387283	100.0%	100.0%	228	Haematomma erythromma 18S ribosomal RNA gene, partial sequence, internal transcribed spacer 1, 5.8S ribosomal RNA gene, and internal transcribed spacer 2, complete sequence, and 28S ribosomal RNA gene, partial sequence	Eukaryota	Ascomycota	Lecanoromycetes	Lecanorales	Haematommataceae	Haematomma	Haematomma_erythromma	ASV_343	size=5	FR799215	SH1549416.08FU|reps	90.9%	95.4%	230	Fungi	Ascomycota	Lecanoromycetes	Lecanorales	Lecanoraceae	Lecidella	Lecidella_elaeochroma_f._elaeochroma	GBLEC912-13	100.0%	100.0%	228				Ascomycota	Lecanoromycetes	Lecanorales	Haematommataceae	Haematomma	Haematomma_erythromma	0,00	0,2	0,0	0,0	0,0	0,0	0,0	0,0	0,0	0,0
MT502790	5412	100.0%	100.0%	277	Cystofilobasidium capitatum isolate Y20-17 internal transcribed spacer 1, partial sequence, 5.8S ribosomal RNA gene and internal transcribed spacer 2, complete sequence, and large subunit ribosomal RNA gene, partial sequence	Eukaryota	Basidiomycota	Tremellomycetes	Cystofilobasidiales	Cystofilobasidiaceae	Cystofilobasidium	Cystofilobasidium_capitatum	ASV_344	size=67	AF139627	SH1650088.08FU|refs	100.0%	100.0%	277	Fungi	Basidiomycota	Tremellomycetes	Cystofilobasidiales	Cystofilobasidiaceae	Cystofilobasidium	Cystofilobasidium_capitatum	GBSO4769-13	100.0%	100.0%	277				Basidiomycota	Tremellomycetes	Cystofilobasidiales		Cystofilobasidium	Cystofilobasidium_capitatum	0,00	0,2	0,0	0,0	0,0	0,0	0,0	0,0	0,0	0,0
MT557400	29916	100.0%	100.0%	277	Fusarium sp. isolate RL698 internal transcribed spacer 1, partial sequence, 5.8S ribosomal RNA gene and internal transcribed spacer 2, complete sequence, and large subunit ribosomal RNA gene, partial sequence	Eukaryota	Ascomycota	Sordariomycetes	Hypocreales	Nectriaceae	Fusarium	Fusarium_sp.	ASV_345	size=79	UDB0570218	SH1546526.08FU|reps	99.6%	99.8%	277	Fungi	Ascomycota	Sordariomycetes	Hypocreales	Nectriaceae	Gibberella	Gibberella_avenacea	GBHYP1218-13	100.0%	100.0%	277			Denmark	Ascomycota	Sordariomycetes	Hypocreales	Nectriaceae	Fusarium	Fusarium_sp._CBS_118521	0,00	0,2	0,0	0,0	0,0	0,0	0,0	0,0	0,0	0,0
KT219363	175245	99.1%	99.6%	228	Uncultured fungus clone MOTULB_8775 5.8S ribosomal RNA gene and internal transcribed spacer 2, partial sequence	Eukaryota						uncultured_fungus	ASV_346	size=346	UDB0522791	SH2730368.08FU|reps	99.5%	94.7%	205	unidentified	unidentified	unidentified	unidentified	unidentified	unidentified	unidentified	GBHEL2347-15	97.5%	93.5%	204				Ascomycota	Leotiomycetes	Helotiales				0,00	0,2	0,0	0,0	0,0	0,0	0,0	0,0	0,0	0,0
KP314566	1688610	100.0%	100.0%	227	Uncultured Microthamniales isolate A109 internal transcribed spacer 1, partial sequence, 5.8S ribosomal RNA gene, complete sequence, and internal transcribed spacer 2, partial sequence	Eukaryota	Chlorophyta	Trebouxiophyceae	Microthamniales			uncultured_Microthamniales	ASV_347	size=10	UDB0473201	SH3336706.08FU|reps	90.9%	93.2%	219	unidentified	unidentified	unidentified	unidentified	unidentified	unidentified	unidentified														0,00	0,2	0,0	0,0	0,0	0,0	0,0	0,0	0,0	0,0
MT635321	1266744	100.0%	100.0%	228	Talaromyces purpureogenus small subunit ribosomal RNA gene, partial sequence, internal transcribed spacer 1, 5.8S ribosomal RNA gene, and internal transcribed spacer 2, complete sequence, and large subunit ribosomal RNA gene, partial sequence	Eukaryota	Ascomycota	Eurotiomycetes	Eurotiales	Trichocomaceae	Talaromyces	Talaromyces_purpureogenus	ASV_348	size=7	KJ775720	SH1676220.08FU|refs	97.4%	98.7%	228	Fungi	Ascomycota	Eurotiomycetes	Eurotiales	Trichocomaceae	Talaromyces	Talaromyces_oumae-annae	GBEUR2807-13	100.0%	100.0%	228			Czech_Republic	Ascomycota	Eurotiomycetes	Eurotiales	Trichocomaceae	Talaromyces	Talaromyces_purpurogenus	0,00	0,2	0,0	0,0	0,0	0,0	0,0	0,0	0,0	0,0
MN903893	175245	100.0%	100.0%	227	Uncultured fungus clone 3980_1892 5.8S ribosomal RNA gene, partial sequence, internal transcribed spacer 2, complete sequence, and large subunit ribosomal RNA gene, partial sequence	Eukaryota						uncultured_fungus	ASV_349	size=125	UDB0288762	SH1615017.08FU|reps	99.5%	96.7%	213	Fungi	Ascomycota	Eurotiomycetes	Phaeomoniellales	unidentified	unidentified	Phaeomoniellales_sp.	GBUN4720-13	90.3%	95.2%	238				Ascomycota	Eurotiomycetes	Chaetothyriales	Herpotrichiellaceae	Phaeomoniella	Phaeomoniella_prunicola	0,00	0,1	0,0	0,0	0,0	0,0	0,0	0,0	0,0	0,0
KM494107	175245	100.0%	100.0%	227	Uncultured fungus clone 454_585 5.8S ribosomal RNA gene, partial sequence, internal transcribed spacer 2, complete sequence, and 28S ribosomal RNA gene, partial sequence	Eukaryota						uncultured_fungus	ASV_350	size=6	UDB087165	SH2725089.08FU|reps	82.2%	89.6%	225	unidentified	unidentified	unidentified	unidentified	unidentified	unidentified	unidentified														0,00	0,1	0,0	0,0	0,0	0,0	0,0	0,0	0,0	0,0
KX098344	161814	95.6%	97.8%	228	Bacidina arnoldiana isolate DF210 18S ribosomal RNA gene, partial sequence, internal transcribed spacer 1, 5.8S ribosomal RNA gene, and internal transcribed spacer 2, complete sequence, and 28S ribosomal RNA gene, partial sequence	Eukaryota	Ascomycota	Lecanoromycetes	Lecanorales	Ramalinaceae	Bacidina	Bacidina_arnoldiana	ASV_351	size=4	AF282094	SH1524359.08FU|reps	96.2%	93.5%	209	Fungi	Ascomycota	Lecanoromycetes	Lecanorales	Ramalinaceae	Bacidia	Bacidia_inundata	GBLEC3736-13	95.6%	97.8%	229				Ascomycota	Lecanoromycetes	Lecanorales	Ramalinaceae	Bacidina	Bacidina_arnoldiana	0,00	0,1	0,0	0,0	0,0	0,0	0,0	0,0	0,0	0,0
MT594621	257869	100.0%	100.0%	227	Holtermanniella festucosa strain OTU1014 5.8S ribosomal RNA gene, partial sequence, internal transcribed spacer 2, complete sequence, and large subunit ribosomal RNA gene, partial sequence	Eukaryota	Basidiomycota	Tremellomycetes	Holtermanniales		Holtermanniella	Holtermanniella_festucosa	ASV_352	size=6	KY102693	SH2039838.08FU|refs	100.0%	100.0%	227	Fungi	Basidiomycota	Tremellomycetes	Holtermanniales	Holtermanniales_fam_Incertae_sedis	Holtermanniella	Holtermanniella_festucosa	GBUN5878-15	100.0%	100.0%	227				Basidiomycota	Tremellomycetes					0,00	0,1	0,0	0,0	0,0	0,0	0,0	0,0	0,0	0,0
FR682211	175243	90.5%	95.3%	232	Uncultured Ascomycota genomic DNA containing 18S rRNA gene, ITS1, 5.8S rRNA gene, ITS2, 28S rRNA gene, clone BF-OTU468	Eukaryota	Ascomycota					uncultured_Ascomycota	ASV_353	size=5	UDB066030	SH1565854.08FU|reps	87.4%	87.6%	207	Fungi	Ascomycota	Eurotiomycetes	Chaetothyriales	unidentified	unidentified	Chaetothyriales_sp.	GBSO5293-13	85.6%	92.8%	236	68,21	19	Sweden	Ascomycota	Eurotiomycetes	Chaetothyriales				0,00	0,1	0,0	0,0	0,0	0,0	0,0	0,0	0,0	0,0
GU072989	175245	93.4%	96.7%	229	Uncultured fungus clone B1F09 18S ribosomal RNA gene, partial sequence, internal transcribed spacer 1, 5.8S ribosomal RNA gene, and internal transcribed spacer 2, complete sequence, and 28S ribosomal RNA gene, partial sequence	Eukaryota						uncultured_fungus	ASV_354	size=5	GU073028	SH1628177.08FU|reps	92.0%	89.6%	200	Fungi	Ascomycota	Dothideomycetes	Capnodiales	unidentified	unidentified	Capnodiales_sp.	GBCAP2717-15	92.0%	89.6%	200			United_Kingdom	Ascomycota	Dothideomycetes	Capnodiales				0,00	0,1	0,0	0,0	0,0	0,0	0,0	0,0	0,0	0,0
MT278206	84971	100.0%	100.0%	228	Tylospora fibrillosa isolate 122 internal transcribed spacer 1, partial sequence, 5.8S ribosomal RNA gene, complete sequence, and internal transcribed spacer 2, partial sequence	Eukaryota	Basidiomycota	Agaricomycetes	Atheliales	Atheliaceae	Tylospora	Tylospora_fibrillosa	ASV_355	size=6	UDB002468	SH1571571.08FU|refs	98.2%	99.1%	228	Fungi	Basidiomycota	Agaricomycetes	Atheliales	Atheliaceae	Tylospora	Tylospora_fibrillosa	GBSO12133-14	100.0%	100.0%	228				Basidiomycota	Agaricomycetes	Atheliales	Atheliaceae	Tylospora	Tylospora_fibrillosa	0,00	0,1	0,0	0,0	0,0	0,0	0,0	0,0	0,0	0,0
MT635595	1849818	100.0%	100.0%	228	Trametes sp. isolate MBG-BO-070 internal transcribed spacer 1, partial sequence, 5.8S ribosomal RNA gene and internal transcribed spacer 2, complete sequence, and large subunit ribosomal RNA gene, partial sequence	Eukaryota	Basidiomycota	Agaricomycetes	Polyporales	Polyporaceae	Trametes	Trametes_sp.	ASV_356	size=6	UDB011614	SH1565939.08FU|refs	100.0%	100.0%	228	Fungi	Basidiomycota	Agaricomycetes	Polyporales	Polyporaceae	Trametes	Trametes_versicolor	GBPOL1147-13	100.0%	100.0%	228				Basidiomycota	Agaricomycetes	Polyporales	Polyporaceae	Trametes	Trametes_versicolor	0,00	0,1	0,0	0,0	0,0	0,0	0,0	0,0	0,0	0,0
KM104110	175245	85.2%	75.6%	155	Uncultured fungus clone rcw_174 18S ribosomal RNA gene, partial sequence, internal transcribed spacer 1 and 5.8S ribosomal RNA gene, complete sequence, and internal transcribed spacer 2, partial sequence	Eukaryota						uncultured_fungus	ASV_357	size=4	EF373559	SH1552592.08FU|reps	94.8%	68.4%	96	Fungi	Ascomycota	Dothideomycetes	unidentified	unidentified	unidentified	Dothideomycetes_sp.	GBSO5291-13	96.2%	65.2%	78	68,21	19	Sweden	Ascomycota	Eurotiomycetes	Chaetothyriales				0,00	0,1	0,0	0,0	0,0	0,0	0,0	0,0	0,0	0,0
MT595818	1933429	81.8%	90.9%	236	Mycosphaerellaceae sp. strain OTU3077 5.8S ribosomal RNA gene, partial sequence, internal transcribed spacer 2, complete sequence, and large subunit ribosomal RNA gene, partial sequence	Eukaryota	Ascomycota	Dothideomycetes	Mycosphaerellales	Mycosphaerellaceae		Mycosphaerellaceae_sp.	ASV_358	size=7	AF227197	SH1798239.08FU|refs_singleton	94.4%	67.0%	90	Fungi	Ascomycota	Dothideomycetes	Myriangiales	Elsinoaceae	Elsinoe	Elsinoe_sp.	GBSO7874-13	95.4%	66.9%	87				Ascomycota	Dothideomycetes	Myriangiales	Elsinoaceae	Elsinoe	Elsinoe_mimosae	0,00	0,1	0,0	0,0	0,0	0,0	0,0	0,0	0,0	0,0
MW580587	2810417	99.1%	99.6%	225	Teratosphaeriaceae sp. HS-2020b isolate 418-2H small subunit ribosomal RNA gene, partial sequence, internal transcribed spacer 1, 5.8S ribosomal RNA gene, and internal transcribed spacer 2, complete sequence, and large subunit ribosomal RNA gene, partial sequence	Eukaryota	Ascomycota	Dothideomycetes	Mycosphaerellales	Teratosphaeriaceae		Teratosphaeriaceae_sp._HS-2020b	ASV_359	size=144	UDB0433996	SH2740636.08FU|reps	93.7%	88.9%	191	unidentified	unidentified	unidentified	unidentified	unidentified	unidentified	unidentified	NOASC037-11	86.9%	93.4%	229	69,7227	23,7882	Norway	Ascomycota	Dothideomycetes	Hysteriales				0,00	0,1	0,0	0,0	0,0	0,0	0,0	0,0	0,0	0,0
LS483121	114789	93.1%	96.6%	232	Physconia perisidiosa genomic DNA sequence contains 18S rRNA gene, ITS1, 5.8S rRNA gene, ITS2, 28S rRNA gene, strain Staro18, specimen voucher Starosta	Eukaryota	Ascomycota	Lecanoromycetes	Caliciales	Physciaceae	Physconia	Physconia_perisidiosa	ASV_360	size=10	AY498685	SH1564958.08FU|reps	92.2%	96.1%	231	Fungi	Ascomycota	Lecanoromycetes	Caliciales	Physciaceae	Physconia	Physconia_distorta	GBTEL1205-13	92.6%	96.3%	231				Ascomycota	Lecanoromycetes	Teloschistales	Physciaceae	Physconia	Physconia_muscigena	0,00	0,1	0,0	0,0	0,0	0,0	0,0	0,0	0,0	0,0
MF976193	175245	99.1%	99.6%	228	Uncultured fungus clone OTU_R443 5.8S ribosomal RNA gene, partial sequence, internal transcribed spacer 2, complete sequence, and large subunit ribosomal RNA gene, partial sequence	Eukaryota						uncultured_fungus	ASV_361	size=10	UDB0567198	SH2729627.08FU|reps	96.6%	92.8%	204	unidentified	unidentified	unidentified	unidentified	unidentified	unidentified	unidentified	GBHEL1558-13	94.8%	97.4%	229				Ascomycota	Leotiomycetes	Helotiales				0,00	0,1	0,0	0,0	0,0	0,0	0,0	0,0	0,0	0,0
LR872707	935694	100.0%	100.0%	226	uncultured Coccomyxa genomic DNA sequence contains 5.8S rRNA gene, isolate LW uncultured Coccomyxa, clone M01452:264:000000000-D5YNG:1:1102:16986:21380	Eukaryota	Chlorophyta	Trebouxiophyceae				uncultured_Coccomyxa	ASV_362	size=28	UDB0353668	SH3328660.08FU|reps	99.6%	99.8%	226	unidentified	unidentified	unidentified	unidentified	unidentified	unidentified	unidentified														0,00	0,1	0,0	0,0	0,0	0,0	0,0	0,0	0,0	0,0
MF124975	152768	99.6%	99.8%	276	Diplosphaera chodatii isolate D52 internal transcribed spacer 1, partial sequence, 5.8S ribosomal RNA gene, complete sequence, and internal transcribed spacer 2, partial sequence	Eukaryota	Chlorophyta	Trebouxiophyceae	Prasiolales	Stichococcaceae	Diplosphaera	Diplosphaera_chodatii	ASV_363	size=6	UDB0247227	SH2709775.08FU|reps	97.5%	98.7%	276	Viridiplantae	Chlorophyta	Trebouxiophyceae	Prasiolales	Prasiolaceae	Diplosphaera	Diplosphaera_chodatii	OLICH4182-17	89.7%	65.8%	116	61,0263	8,66883	Norway	Ascomycota	Lecanoromycetes	Lecanorales	Stereocaulaceae	Stereocaulon	Stereocaulon_capitellatum	0,00	0,1	0,0	0,0	0,0	0,0	0,0	0,0	0,0	0,0
MK812437	283346	99.6%	99.8%	228	Umbilicaria hirsuta voucher O-L-196282 internal transcribed spacer 1, partial sequence, 5.8S ribosomal RNA gene and internal transcribed spacer 2, complete sequence, and large subunit ribosomal RNA gene, partial sequence	Eukaryota	Ascomycota	Lecanoromycetes	Umbilicariales	Umbilicariaceae	Umbilicaria	Umbilicaria_hirsuta	ASV_364	size=19	EU266088	SH1521793.08FU|refs	99.5%	95.8%	210	Fungi	Ascomycota	Lecanoromycetes	Umbilicariales	Umbilicariaceae	Umbilicaria	Umbilicaria_hirsuta	GBSO3088-13	99.6%	99.8%	228				Ascomycota	Lecanoromycetes	Umbilicariales	Umbilicariaceae	Umbilicaria	Umbilicaria_hirsuta	0,00	0,1	0,0	0,0	0,0	0,0	0,0	0,0	0,0	0,0
MN902650	175245	100.0%	100.0%	228	Uncultured fungus clone 3980_411 5.8S ribosomal RNA gene, partial sequence, internal transcribed spacer 2, complete sequence, and large subunit ribosomal RNA gene, partial sequence	Eukaryota						uncultured_fungus	ASV_365	size=8	HQ157882	SH1523767.08FU|reps	100.0%	94.5%	203	Fungi	Ascomycota	Leotiomycetes	Helotiales	Hyaloscyphaceae	Hyaloscypha	Hyaloscypha_vraolstadiae	GBHEL602-13	99.6%	99.8%	228			Finland	Ascomycota	Leotiomycetes	Helotiales	Helotiaceae			0,00	0,1	0,0	0,0	0,0	0,0	0,0	0,0	0,0	0,0
KC179119	1301553	97.4%	98.7%	228	Shackletonia insignis isolate USE2757 internal transcribed spacer 1, partial sequence, 5.8S ribosomal RNA gene, complete sequence, and internal transcribed spacer 2, partial sequence	Eukaryota	Ascomycota	Lecanoromycetes	Teloschistales	Teloschistaceae	Shackletonia	Shackletonia_insignis	ASV_366	size=5	JX036143	SH1515925.08FU|reps	82.6%	91.3%	230	Fungi	Ascomycota	Lecanoromycetes	Teloschistales	Teloschistaceae	Huea	Huea_sp.	GBTEL1623-15	82.6%	91.3%	230				Ascomycota	Lecanoromycetes	Teloschistales	Teloschistaceae	Huea	Huea_sp.	0,00	0,1	0,1	0,0	0,0	0,0	0,0	0,0	0,0	0,0
KT957797	175245	86.5%	87.2%	207	Uncultured fungus clone Tea70 18S ribosomal RNA gene, partial sequence, internal transcribed spacer 1, 5.8S ribosomal RNA gene, and internal transcribed spacer 2, complete sequence, and 28S ribosomal RNA gene, partial sequence	Eukaryota						uncultured_fungus	ASV_367	size=6	UDB0402915	SH2724236.08FU|reps	88.4%	76.4%	147	unidentified	unidentified	unidentified	unidentified	unidentified	unidentified	unidentified	GBSO2651-13	86.4%	75.3%	154				Ascomycota	Lecanoromycetes	Ostropales	Stictidaceae	Acarosporina	Acarosporina_microspora	0,00	0,1	0,1	0,0	0,0	0,0	0,0	0,0	0,0	0,0
KC336081	1313224	100.0%	97.0%	213	Chaetothyriales sp. UAMH 4571 internal transcribed spacer 1, partial sequence, 5.8S ribosomal RNA gene, complete sequence, and internal transcribed spacer 2, partial sequence	Eukaryota	Ascomycota	Eurotiomycetes	Chaetothyriales			Chaetothyriales_sp._UAMH_4571	ASV_368	size=5	UDB0196894	SH1565792.08FU|reps	85.8%	91.3%	225	Fungi	Ascomycota	Eurotiomycetes	Chaetothyriales	unidentified	unidentified	Chaetothyriales_sp.	GBSO10333-13	100.0%	96.9%	213				Ascomycota	Eurotiomycetes	Chaetothyriales				0,00	0,1	0,1	0,0	0,0	0,0	0,0	0,0	0,0	0,0
KJ827328	282509	100.0%	100.0%	226	Uncultured Pezizomycotina clone OTU_1480 internal transcribed spacer 2, partial sequence	Eukaryota	Ascomycota					uncultured_Pezizomycotina	ASV_369	size=5	HQ211940	SH1560104.08FU|reps	93.4%	73.2%	121	Fungi	Ascomycota	Leotiomycetes	Helotiales	unidentified	unidentified	Helotiales_sp.	GBHEL1851-14	82.2%	91.1%	230				Ascomycota	Leotiomycetes	Helotiales	Hyaloscyphaceae	Hyphodiscus	Hyphodiscus_stereicola	0,00	0,1	0,0	0,0	0,0	0,0	0,0	0,0	0,0	0,0
MT146894	582409	97.8%	98.9%	228	Verrucaria margacea voucher SMNS-STU-F-0000634 small subunit ribosomal RNA gene, partial sequence, internal transcribed spacer 1, 5.8S ribosomal RNA gene, and internal transcribed spacer 2, complete sequence, and large subunit ribosomal RNA gene, partial sequence	Eukaryota	Ascomycota	Eurotiomycetes	Verrucariales	Verrucariaceae	Verrucaria	Verrucaria_margacea	ASV_370	size=6	FJ664872	SH1574595.08FU|reps	97.6%	94.4%	208	Fungi	Ascomycota	Eurotiomycetes	Verrucariales	Verrucariaceae	Verrucaria	Verrucaria_margacea	GBSO5721-13	97.8%	98.9%	228				Ascomycota	Eurotiomycetes	Verrucariales	Verrucariaceae	Verrucaria	Verrucaria_margacea	0,00	0,1	0,0	0,0	0,0	0,0	0,0	0,0	0,0	0,0
MH997723	50730	98.7%	99.3%	228	Ampelomyces quisqualis strain Chillan internal transcribed spacer 1, partial sequence, 5.8S ribosomal RNA gene and internal transcribed spacer 2, complete sequence, and large subunit ribosomal RNA gene, partial sequence	Eukaryota	Ascomycota	Dothideomycetes	Pleosporales	Leptosphaeriaceae	Ampelomyces	Ampelomyces_quisqualis	ASV_371	size=13	GQ324103	SH1525089.08FU|reps	99.0%	94.9%	207	Fungi	Ascomycota	Dothideomycetes	Pleosporales	Leptosphaeriaceae	Ampelomyces	Ampelomyces_quisqualis	GBPLE872-13	98.7%	99.3%	228				Ascomycota	Dothideomycetes	Pleosporales	Leptosphaeriaceae	Ampelomyces	Ampelomyces_sp.	0,00	0,1	0,0	0,0	0,0	0,0	0,0	0,0	0,0	0,0
MH121201	191435	100.0%	100.0%	227	Stereum sanguinolentum voucher He3062 small subunit ribosomal RNA gene, partial sequence, internal transcribed spacer 1, 5.8S ribosomal RNA gene, and internal transcribed spacer 2, complete sequence, and large subunit ribosomal RNA gene, partial sequence	Eukaryota	Basidiomycota	Agaricomycetes	Russulales	Stereaceae	Stereum	Stereum_sanguinolentum	ASV_372	size=248	UDB019571	SH1575989.08FU|refs	99.6%	99.8%	227	Fungi	Basidiomycota	Agaricomycetes	Russulales	Stereaceae	Stereum	Stereum_sanguinolentum	GBRUS341-13	99.1%	99.6%	227				Basidiomycota	Agaricomycetes	Russulales	Stereaceae	Stereum	Stereum_sanguinolentum	0,00	0,1	0,0	0,0	0,0	0,0	0,0	0,0	0,0	0,0
GU122904	175245	98.7%	99.3%	227	Uncultured fungus clone 44 18S ribosomal RNA gene, partial sequence, internal transcribed spacer 1 and 5.8S ribosomal RNA gene, complete sequence, and internal transcribed spacer 2, partial sequence	Eukaryota						uncultured_fungus	ASV_373	size=64	UDB0115641	SH1567304.08FU|reps	98.5%	93.5%	201	Fungi	Ascomycota	Dothideomycetes	Capnodiales	unidentified	unidentified	Capnodiales_sp.	GBCAP2735-15	84.7%	84.9%	196			China	Ascomycota	Dothideomycetes	Capnodiales				0,00	0,1	0,0	0,0	0,0	0,0	0,0	0,0	0,0	0,0
KJ827399	575976	100.0%	100.0%	228	Uncultured Chaetothyriales clone OTU_1618 internal transcribed spacer 2, partial sequence	Eukaryota	Ascomycota	Eurotiomycetes	Chaetothyriales			uncultured_Chaetothyriales	ASV_374	size=7130	UDB0445937	SH2722091.08FU|reps	89.5%	90.1%	209	unidentified	unidentified	unidentified	unidentified	unidentified	unidentified	unidentified	GBSO3978-13	86.3%	93.1%	237				Ascomycota	Eurotiomycetes	Chaetothyriales	Herpotrichiellaceae	Capronia	Capronia_sp._94003b	0,00	0,1	0,0	0,0	0,0	0,0	0,0	0,0	0,0	0,0
MN902500	175245	99.6%	99.8%	228	Uncultured fungus clone 3980_169 5.8S ribosomal RNA gene, partial sequence, internal transcribed spacer 2, complete sequence, and large subunit ribosomal RNA gene, partial sequence	Eukaryota						uncultured_fungus	ASV_375	size=10	MF621583	SH1650919.08FU|reps	98.2%	99.1%	228	Fungi	Ascomycota	Dothideomycetes	Mytilinidiales	Mytilinidiaceae	Lophium	Lophium_zalerioides	GBSO8073-13	98.2%	99.1%	228				Ascomycota	Sordariomycetes	Lulworthiales		Zalerion	Zalerion_arboricola	0,00	0,1	0,0	0,0	0,0	0,0	0,0	0,0	0,0	0,0
MT266266	175245	99.1%	99.6%	228	Uncultured fungus clone 3991_620 5.8S ribosomal RNA gene, partial sequence, internal transcribed spacer 2, complete sequence, and large subunit ribosomal RNA gene, partial sequence	Eukaryota						uncultured_fungus	ASV_376	size=4	UDB0481695	SH1547500.08FU|reps	92.2%	96.1%	230	Fungi	unidentified	unidentified	unidentified	unidentified	unidentified	Fungi_sp.	GBSO13718-15	94.0%	90.6%	199			Germany	Ascomycota	Eurotiomycetes	Chaetothyriales				0,00	0,1	0,0	0,0	0,0	0,0	0,0	0,0	0,0	0,0
MG827641	175245	100.0%	100.0%	228	Uncultured fungus clone 2185_254 5.8S ribosomal RNA gene, partial sequence, internal transcribed spacer 2, complete sequence, and large subunit ribosomal RNA gene, partial sequence	Eukaryota						uncultured_fungus	ASV_377	size=4	UDB0260646	SH1648802.08FU|reps	99.5%	94.5%	204	Fungi	Ascomycota	unidentified	unidentified	unidentified	unidentified	Ascomycota_sp.	GBHEL1934-15	94.7%	92.3%	206			United_States	Ascomycota	Leotiomycetes	Helotiales	Helotiaceae	Articulospora	Articulospora_sp.	0,00	0,1	0,0	0,0	0,0	0,0	0,0	0,0	0,0	0,0
LC085216	1714821	97.0%	98.5%	230	Leotiomycetes sp. IS144 genes for ITS1, 5.8S rRNA, ITS2, partial and complete sequence	Eukaryota	Ascomycota	Leotiomycetes				Leotiomycetes_sp._IS144	ASV_378	size=12	UDB062559	SH2703832.08FU|reps	99.5%	94.3%	203	Fungi	Ascomycota	Leotiomycetes	Helotiales	Helotiaceae	Glarea	Glarea_sp.	GBHEL1558-13	95.7%	97.8%	230				Ascomycota	Leotiomycetes	Helotiales				0,00	0,1	0,0	0,0	0,0	0,0	0,0	0,0	0,0	0,0
MN903086	175245	100.0%	100.0%	228	Uncultured fungus clone 3980_686 5.8S ribosomal RNA gene, partial sequence, internal transcribed spacer 2, complete sequence, and large subunit ribosomal RNA gene, partial sequence<>Uncultured fungus clone 3991_669 5.8S ribosomal RNA gene, partial sequence, internal transcribed spacer 2, complete sequence, and large subunit ribosomal RNA gene, partial sequence	Eukaryota						uncultured_fungus	ASV_379	size=5	UDB0390550	SH2739059.08FU|reps	100.0%	97.6%	217	unidentified	unidentified	unidentified	unidentified	unidentified	unidentified	unidentified	GBCAP2724-15	88.1%	87.5%	202			Reunion	Ascomycota	Dothideomycetes	Capnodiales				0,00	0,1	0,0	0,0	0,0	0,0	0,0	0,0	0,0	0,0
MT236864	175245	99.6%	99.8%	228	Uncultured fungus clone 4248_1214 small subunit ribosomal RNA gene, partial sequence, internal transcribed spacer 1, 5.8S ribosomal RNA gene, and internal transcribed spacer 2, complete sequence, and large subunit ribosomal RNA gene, partial sequence	Eukaryota						uncultured_fungus	ASV_380	size=11	UDB0481695	SH1547500.08FU|reps	96.5%	98.2%	228	Fungi	unidentified	unidentified	unidentified	unidentified	unidentified	Fungi_sp.	GBSO13718-15	99.5%	97.4%	217			Germany	Ascomycota	Eurotiomycetes	Chaetothyriales				0,00	0,1	0,0	0,0	0,0	0,0	0,0	0,0	0,0	0,0
MW238163	1416942	99.1%	99.6%	228	Uncultured Capronia clone OTU_808 5.8S ribosomal RNA gene, partial sequence, internal transcribed spacer 2, complete sequence, and large subunit ribosomal RNA gene, partial sequence	Eukaryota	Ascomycota	Eurotiomycetes	Chaetothyriales	Herpotrichiellaceae		uncultured_Capronia	ASV_381	size=11	UDB0158521	SH1648685.08FU|reps	98.1%	96.4%	216	Fungi	Ascomycota	Eurotiomycetes	Chaetothyriales	Herpotrichiellaceae	Capronia	Capronia_sp.	GBSO3986-13	97.4%	98.7%	228				Ascomycota	Eurotiomycetes	Chaetothyriales	Herpotrichiellaceae	Capronia	Capronia_sp._97002a	0,00	0,1	0,0	0,0	0,0	0,0	0,0	0,0	0,0	0,0
KC333534	1413772	97.3%	98.7%	226	Uncultured Dictyochloropsis clone SA5533 internal transcribed spacer 1, partial sequence, 5.8S ribosomal RNA gene, complete sequence, and internal transcribed spacer 2, partial sequence	Eukaryota	Chlorophyta	Trebouxiophyceae	Microthamniales			uncultured_Dictyochloropsis	ASV_382	size=48	KC333523	SH1595139.08FU|reps	92.3%	94.1%	220	Viridiplantae	Chlorophyta	Trebouxiophyceae	Microthamniales	Microthamniales_fam_Incertae_sedis	Symbiochloris	Symbiochloris_sp.														0,00	0,1	0,0	0,0	0,0	0,0	0,0	0,0	0,0	0,0
OU941022	175245	99.1%	98.0%	221	uncultured fungus genomic DNA sequence contains 18S rRNA gene, ITS1, 5.8S rRNA gene, ITS2, 28S rRNA gene, isolate consensus02316	Eukaryota						uncultured_fungus	ASV_383	size=6	UDB0354755	SH2715518.08FU|reps	99.1%	98.2%	221	unidentified	unidentified	unidentified	unidentified	unidentified	unidentified	unidentified														0,00	0,1	0,0	0,0	0,0	0,0	0,0	0,0	0,0	0,0
LT560343	631446	88.4%	94.2%	232	Elliptochloris perforata partial 18S rRNA gene, strain SAG 2509	Eukaryota	Chlorophyta	Trebouxiophyceae			Elliptochloris	Elliptochloris_perforata	ASV_384	size=6	UDB0283874	SH3330976.08FU|reps	88.9%	94.4%	234	unidentified	unidentified	unidentified	unidentified	unidentified	unidentified	unidentified														0,00	0,1	0,0	0,0	0,0	0,0	0,0	0,0	0,0	0,0
KR266612	1688775	96.9%	98.5%	228	Uncultured Pannariaceae clone denovo13922 internal transcribed spacer 2, partial sequence	Eukaryota	Ascomycota	Lecanoromycetes	Peltigerales			uncultured_Pannariaceae	ASV_385	size=5	MK811764	SH1558226.08FU|reps	96.1%	93.2%	206	Fungi	Ascomycota	Lecanoromycetes	Peltigerales	Pannariaceae	Psoroma	Psoroma_hypnorum	GBSO12631-14	100.0%	95.0%	205				Ascomycota	Lecanoromycetes	Peltigerales	Pannariaceae	Psoroma	Psoroma_saccharatum	0,00	0,1	0,0	0,0	0,0	0,0	0,0	0,0	0,0	0,0
KJ162285	1534398	81.4%	77.7%	172	Porpidia sp. Orange 21417 (NMC - C2013001214) 18S ribosomal RNA gene, partial sequence, internal transcribed spacer 1 and 5.8S ribosomal RNA gene, complete sequence, and internal transcribed spacer 2, partial sequence	Eukaryota	Ascomycota	Lecanoromycetes	Lecideales	Lecideaceae	Porpidia	Porpidia_sp._Orange_21417_(NMC_-_C2013001214)	ASV_386	size=6	KJ162285	SH1518210.08FU|reps	81.4%	77.7%	172	Fungi	Ascomycota	Lecanoromycetes	Lecanorales	Porpidiaceae	Porpidia	Porpidia_macrocarpa	GBUN5617-15	81.4%	77.7%	172			Turkey	Ascomycota	Lecanoromycetes	Lecanorales	Lecideaceae	Porpidia	Porpidia_macrocarpa	0,00	0,1	0,0	0,0	0,0	0,0	0,0	0,0	0,0	0,0
HQ129931	152768	96.1%	98.0%	229	Diplosphaera chodati strain UTEX 1177 internal transcribed spacer 1, partial sequence, 5.8S rDNA gene, complete sequence, and internal transcribed spacer 2, partial sequence	Eukaryota	Chlorophyta	Trebouxiophyceae	Prasiolales	Stichococcaceae	Diplosphaera	Diplosphaera_chodatii	ASV_387	size=7	UDB0519050	SH2741091.08FU|reps	95.6%	97.8%	229	unidentified	unidentified	unidentified	unidentified	unidentified	unidentified	unidentified														0,00	0,1	0,0	0,0	0,0	0,0	0,0	0,0	0,0	0,0
KC182771	194685	100.0%	100.0%	228	Ceriporia spissa voucher Yuan5862 internal transcribed spacer 1, partial sequence, 5.8S ribosomal RNA gene and internal transcribed spacer 2, complete sequence, and 28S ribosomal RNA gene, partial sequence	Eukaryota	Basidiomycota	Agaricomycetes	Polyporales	Irpicaceae	Ceriporia	Ceriporia_spissa	ASV_388	size=4	KC182771	SH1650115.08FU|reps	100.0%	100.0%	228	Fungi	Basidiomycota	Agaricomycetes	Polyporales	Irpicaceae	Ceriporia	Ceriporia_spissa	NOBAS7623-19	80.5%	86.7%	215	59,8067	5,43736	Norway	Basidiomycota	Agaricomycetes	Polyporales	Phanerochaetaceae	Ceriporia	Ceriporia_reticulata	0,00	0,1	0,0	0,0	0,0	0,0	0,0	0,0	0,0	0,0
OL492247	53381	100.0%	100.0%	228	Orbilia auricolor small subunit ribosomal RNA gene, partial sequence, internal transcribed spacer 1, 5.8S ribosomal RNA gene, and internal transcribed spacer 2, complete sequence, and large subunit ribosomal RNA gene, partial sequence	Eukaryota	Ascomycota	Orbiliomycetes	Orbiliales	Orbiliaceae	Orbilia	Orbilia_auricolor	ASV_389	size=7	KT222409	SH1570314.08FU|reps	99.6%	99.1%	226	Fungi	Ascomycota	Orbiliomycetes	Orbiliales	Orbiliaceae	unidentified	Orbiliaceae_sp.	GBSO14654-15	99.6%	99.1%	226			Antarctica	Ascomycota	Leotiomycetes	Helotiales	Orbiliaceae			0,00	0,1	0,0	0,0	0,0	0,0	0,0	0,0	0,0	0,0
JN890098	175245	95.2%	97.6%	228	Uncultured fungus clone MAE10GadID 18S ribosomal RNA gene, partial sequence, internal transcribed spacer 1, 5.8S ribosomal RNA gene, and internal transcribed spacer 2, complete sequence, and 28S ribosomal RNA gene, partial sequence	Eukaryota						uncultured_fungus	ASV_390	size=6	KF614871	SH1529676.08FU|reps	93.1%	96.6%	232	Fungi	Ascomycota	Eurotiomycetes	Chaetothyriales	Herpotrichiellaceae	unidentified	Herpotrichiellaceae_sp.	GBSO13585-15	93.4%	96.7%	228				Ascomycota	Eurotiomycetes	Chaetothyriales	Herpotrichiellaceae	Cladophialophora	Cladophialophora_sp.	0,00	0,1	0,0	0,0	0,0	0,0	0,0	0,0	0,0	0,0
MN152136	175245	99.1%	99.6%	229	Uncultured fungus isolate OTU1040 5.8S ribosomal RNA gene, partial sequence, internal transcribed spacer 2, complete sequence, and large subunit ribosomal RNA gene, partial sequence	Eukaryota						uncultured_fungus	ASV_391	size=8	UDB0195596	SH1529636.08FU|reps	98.7%	99.1%	228	Fungi	Ascomycota	Eurotiomycetes	Chaetothyriales	Herpotrichiellaceae	unidentified	Herpotrichiellaceae_sp.	GBSO2317-13	99.1%	99.6%	228				Ascomycota	Eurotiomycetes	Chaetothyriales	Herpotrichiellaceae			0,00	0,1	0,0	0,0	0,0	0,0	0,0	0,0	0,0	0,0
MN556666	3225	100.0%	100.0%	228	Ceratodon purpureus isolate Biersma_1_Chile internal transcribed spacer 1, partial sequence, 5.8S ribosomal RNA gene, complete sequence, and internal transcribed spacer 2, partial sequence	Eukaryota	Streptophyta	Bryopsida	Pseudoditrichales	Ditrichaceae	Ceratodon	Ceratodon_purpureus	ASV_392	size=8	MN556628	SH1629859.08FU|reps	100.0%	100.0%	228	Viridiplantae	Bryophyta	Bryopsida	Dicranales	Ditrichaceae	Ceratodon	Ceratodon_purpureus														0,00	0,1	0,0	0,0	0,1	0,0	0,0	0,0	0,0	0,0
MF181845	155900	98.2%	99.1%	227	Uncultured organism clone OTU_559 5.8S ribosomal RNA gene, partial sequence, internal transcribed spacer 2, complete sequence, and large subunit ribosomal RNA gene, partial sequence							uncultured_organism	ASV_393	size=12	KF309973	SH1571468.08FU|refs	98.1%	94.6%	207	Fungi	Ascomycota	Dothideomycetes	Capnodiales	Teratosphaeriaceae	Oleoguttula	Oleoguttula_mirabilis	GBCAP1303-13	87.6%	93.8%	233			South_Africa	Ascomycota	Dothideomycetes	Capnodiales	Teratosphaeriaceae	Catenulostroma	Catenulostroma_microsporum	0,00	0,1	0,0	0,0	0,1	0,0	0,0	0,0	0,0	0,0
KX195090	175245	100.0%	100.0%	276	Uncultured fungus clone 2669 internal transcribed spacer 2, partial sequence	Eukaryota						uncultured_fungus	ASV_394	size=2	UDB0519844	SH3330900.08FU|reps	99.3%	99.6%	276	unidentified	unidentified	unidentified	unidentified	unidentified	unidentified	unidentified	ITSIM1839-15	97.1%	61.1%	69	48,911	2,44	France	Ascomycota	Saccharomycetes	Saccharomycetales	Saccharomycetaceae	Kazachstania	Kazachstania_pintolopesii	0,00	0,1	0,0	0,0	0,0	0,0	0,0	0,0	0,0	0,0
MF034642	173490	97.5%	98.7%	278	Planophila laetevirens strain SAG 465-1 small subunit ribosomal RNA gene, partial sequence, internal transcribed spacer 1, 5.8S ribosomal RNA gene, and internal transcribed spacer 2, complete sequence, and large subunit ribosomal RNA gene, partial sequence	Eukaryota	Chlorophyta	Ulvophyceae	Ulotrichales	Planophilaceae	Planophila	Planophila_laetevirens	ASV_395	size=4	UDB0512430	SH2724440.08FU|reps	99.6%	99.8%	277	unidentified	unidentified	unidentified	unidentified	unidentified	unidentified	unidentified	OLICH4182-17	88.9%	65.6%	117	61,0263	8,66883	Norway	Ascomycota	Lecanoromycetes	Lecanorales	Stereocaulaceae	Stereocaulon	Stereocaulon_capitellatum	0,00	0,1	0,0	0,0	0,0	0,0	0,0	0,0	0,0	0,0
AM419228	1407506	99.6%	99.8%	277	Scenedesmus sp. Antarctic 18S rRNA gene (partial), ITS1, 5.8S rRNA gene ITS2 and 28S rRNA gene (partial), strain Antarctic	Eukaryota	Chlorophyta	Chlorophyceae	Sphaeropleales	Scenedesmaceae	Chodatodesmus	Chodatodesmus_australis	ASV_396	size=2	AM419228	SH1643215.08FU|reps	99.6%	99.8%	277	Viridiplantae	Chlorophyta	Chlorophyceae	Sphaeropleales	Scenedesmaceae	Chodatodesmus	Chodatodesmus_sp.	ITSIM1839-15	97.0%	60.6%	67	48,911	2,44	France	Ascomycota	Saccharomycetes	Saccharomycetales	Saccharomycetaceae	Kazachstania	Kazachstania_pintolopesii	0,00	0,1	0,0	0,0	0,0	0,0	0,0	0,0	0,0	0,0
MF181382	155900	96.9%	98.5%	228	Uncultured organism clone OTU_1479 5.8S ribosomal RNA gene, partial sequence, internal transcribed spacer 2, complete sequence, and large subunit ribosomal RNA gene, partial sequence							uncultured_organism	ASV_397	size=7	FJ664883	SH1574585.08FU|refs	95.7%	93.9%	210	Fungi	Ascomycota	Eurotiomycetes	Verrucariales	Verrucariaceae	Verrucaria	Verrucaria_rosula	GBSO5732-13	96.9%	98.5%	228				Ascomycota	Eurotiomycetes	Verrucariales	Verrucariaceae	Verrucaria	Verrucaria_sp._A._Orange_17068	0,00	0,1	0,0	0,0	0,0	0,0	0,0	0,0	0,0	0,0
MF000587	2162854	82.2%	89.6%	225	Rhexinema sp. SAG 466-2 18S ribosomal RNA gene, partial sequence, internal transcribed spacer 1, 5.8S ribosomal RNA gene, and internal transcribed spacer 2, complete sequence, and 28S ribosomal RNA gene, partial sequence<>Rhexinema paucicellulare strain CCAC 3283B 18S ribosomal RNA gene, partial sequence, internal transcribed spacer 1, 5.8S ribosomal RNA gene, and internal transcribed spacer 2, c…	Eukaryota	Chlorophyta	Ulvophyceae	Ulotrichales	Helicodictyaceae	Rhexinema	Rhexinema_sp._SAG_466-2	ASV_398	size=4	UDB043568	SH2720713.08FU|reps	81.5%	89.4%	222	unidentified	unidentified	unidentified	unidentified	unidentified	unidentified	unidentified														0,00	0,1	0,0	0,0	0,0	0,0	0,0	0,0	0,0	0,0
KJ607904	1536653	93.9%	96.9%	229	Amandinea coniops voucher HSG080113-32 18S ribosomal RNA gene, partial sequence, internal transcribed spacer 1, 5.8S ribosomal RNA gene, and internal transcribed spacer 2, complete sequence, and 28S ribosomal RNA gene, partial sequence	Eukaryota	Ascomycota	Lecanoromycetes	Caliciales	Caliciaceae	Amandinea	Amandinea_coniops	ASV_399	size=4	KJ396450	SH2242443.08FU|refs	85.9%	85.5%	198	Fungi	Ascomycota	Lecanoromycetes	Lecanorales	Parmeliaceae	Bryoria	Bryoria_inactiva	GBTEL1148-13	93.5%	96.7%	230				Ascomycota	Lecanoromycetes	Teloschistales	Physciaceae	Buellia	Buellia_frigida	0,00	0,1	0,0	0,0	0,0	0,0	0,0	0,0	0,0	0,0
MF976615	175245	87.8%	93.9%	230	Uncultured fungus clone OTU_F197_R148 small subunit ribosomal RNA gene, partial sequence, internal transcribed spacer 1, 5.8S ribosomal RNA gene, and internal transcribed spacer 2, complete sequence, and large subunit ribosomal RNA gene, partial sequence	Eukaryota						uncultured_fungus	ASV_400	size=22	UDB0700338	SH2733313.08FU|reps	92.6%	82.4%	163	unidentified	unidentified	unidentified	unidentified	unidentified	unidentified	unidentified	NOASC037-11	86.9%	93.4%	229	69,7227	23,7882	Norway	Ascomycota	Dothideomycetes	Hysteriales				0,00	0,1	0,0	0,0	0,0	0,0	0,0	0,0	0,0	0,0
AY970111	175243	91.7%	95.8%	228	Uncultured Ascomycota isolate dfmo1059_096 internal transcribed spacer 1, partial sequence, 5.8S ribosomal RNA gene and internal transcribed spacer 2, complete sequence, and 28S ribosomal RNA gene, partial sequence	Eukaryota	Ascomycota					uncultured_Ascomycota	ASV_401	size=13	AY706329	SH1734152.08FU|refs	91.2%	95.6%	228	Fungi	Ascomycota	Leotiomycetes	Helotiales	Helotiales_fam_Incertae_sedis	Leohumicola	Leohumicola_minima	GBUN1826-13	91.2%	95.6%	228				Ascomycota	Leotiomycetes	Leotiomycetes_order_Incertae_sedis	Leotiomycetes_family_incertae_sedis	Leohumicola	Leohumicola_minima	0,00	0,1	0,0	0,0	0,0	0,0	0,0	0,1	0,0	0,0
MH670331	2283345	98.2%	99.1%	228	Placopsis antarctica voucher A.Beck CeNegro140128e (M) M-0019678 small subunit ribosomal RNA gene, partial sequence, internal transcribed spacer 1, 5.8S ribosomal RNA gene, and internal transcribed spacer 2, complete sequence, and large subunit ribosomal RNA gene, partial sequence	Eukaryota	Ascomycota	Lecanoromycetes	Trapeliales	Trapeliaceae	Placopsis	Placopsis_antarctica	ASV_402	size=4	MH670309	SH1521573.08FU|reps	97.6%	94.9%	210	Fungi	Ascomycota	Lecanoromycetes	Trapeliales	Trapeliaceae	Placopsis	Placopsis_contortuplicata	GBSO326-13	97.8%	98.9%	228				Ascomycota	Lecanoromycetes	Agyriales	Agyriaceae	Placopsis	Placopsis_parellina	0,00	0,1	0,0	0,0	0,0	0,0	0,0	0,1	0,0	0,0
MN445145	1805497	99.6%	99.3%	224	Leucosporidium sp. isolate UFMGCB 12961 internal transcribed spacer 1, partial sequence, 5.8S ribosomal RNA gene, complete sequence, and internal transcribed spacer 2, partial sequence<>Phenoliferia psychrophila isolate UFMGCB 12961 internal transcribed spacer 1, partial sequence, 5.8S ribosomal RNA gene, complete sequence, and internal transcribed spacer 2, partial sequence	Eukaryota	Basidiomycota	Microbotryomycetes	Leucosporidiales	Leucosporidiaceae	Leucosporidium	Leucosporidium_sp.	ASV_403	size=2	KY782284	SH1651389.08FU|reps	99.6%	99.1%	224	Fungi	Basidiomycota	Microbotryomycetes	Sporidiobolales	Sporidiobolaceae	Rhodotorula	Rhodotorula_sp.	GBUN5433-13	99.6%	99.1%	224	78,55	11,56	Norway	Basidiomycota	Microbotryomycetes	Sporidiobolales	Sporidiobolaceae	Rhodotorula	Rhodotorula_sp._AU_CryS03	0,00	0,1	0,0	0,0	0,0	0,0	0,0	0,1	0,0	0,0
GQ149219	241622	97.2%	98.1%	247	Uncultured glomeromycete clone FLCC31002 large subunit ribosomal RNA gene, partial sequence	Eukaryota	Mucoromycota					uncultured_Glomeromycotina	ASV_404	size=2													GBGLM1676-13	92.4%	96.0%	249				Glomeromycota	Glomeromycetes	Glomerales	Glomeraceae	Rhizophagus	Rhizophagus_sp._MUCL_46100	0,00	0,1	0,0	0,0	0,0	0,0	0,0	0,1	0,0	0,0
MF571024	175245	97.2%	95.1%	215	Unclassified Heterolobosa clone 2704 internal transcribed spacer 2, partial sequence	Eukaryota						uncultured_fungus	ASV_405	size=6	UDB0727310	SH3318977.08FU|reps	98.1%	83.0%	156	unidentified	unidentified	unidentified	unidentified	unidentified	unidentified	unidentified														0,00	0,1	0,0	0,0	0,0	0,0	0,0	0,0	0,0	0,0
KR267189	310479	83.0%	91.0%	229	Uncultured Botryosphaeriaceae clone denovo17815 internal transcribed spacer 2, partial sequence	Eukaryota	Ascomycota	Dothideomycetes	Botryosphaeriales	Botryosphaeriaceae		uncultured_Botryosphaeriaceae	ASV_406	size=17	KT950857	SH1810752.08FU|refs_singleton	86.5%	80.3%	170	Fungi	Ascomycota	Dothideomycetes	Botryosphaeriales	Saccharataceae	Neoseptorioides	Neoseptorioides_eucalypti	GBSO8933-13	86.0%	80.0%	171				Ascomycota	Dothideomycetes	Dothideales	Planistromellaceae	Kellermania	Kellermania_yuccifoliorum	0,00	0,1	0,0	0,0	0,0	0,0	0,0	0,0	0,0	0,0
KT289615	1709941	100.0%	99.5%	226	Fungal sp. voucher Robert L. Gilbertson Mycological Herbarium 5269 18S ribosomal RNA gene, partial sequence, internal transcribed spacer 1, 5.8S ribosomal RNA gene, and internal transcribed spacer 2, complete sequence, and 28S ribosomal RNA gene, partial sequence	Eukaryota						fungal_sp.	ASV_407	size=19	KT289615	SH1522507.08FU|reps	100.0%	94.1%	200	Fungi	Ascomycota	Leotiomycetes	Helotiales	Hyaloscyphaceae	Ciliolarina	Ciliolarina_sp.	GBHEL1084-13	95.6%	97.6%	226			Netherlands	Ascomycota	Leotiomycetes	Helotiales		Infundichalara	Infundichalara_microchona	0,00	0,1	0,0	0,0	0,0	0,0	0,0	0,0	0,0	0,0
MN365769	1715224	97.3%	98.2%	225	Cladophialophora sp. isolate P6499 internal transcribed spacer 1, partial sequence, 5.8S ribosomal RNA gene and internal transcribed spacer 2, complete sequence, and large subunit ribosomal RNA gene, partial sequence.	Eukaryota	Ascomycota	Eurotiomycetes	Chaetothyriales	Herpotrichiellaceae	Cladophialophora	Cladophialophora_sp.	ASV_408	size=2	GU083139	SH1529602.08FU|reps	96.9%	97.8%	225	Fungi	Ascomycota	Eurotiomycetes	Chaetothyriales	Herpotrichiellaceae	Cladophialophora	Cladophialophora_chaetospira	GBSO13585-15	96.9%	97.8%	225				Ascomycota	Eurotiomycetes	Chaetothyriales	Herpotrichiellaceae	Cladophialophora	Cladophialophora_sp.	0,00	0,1	0,0	0,0	0,0	0,0	0,0	0,0	0,0	0,0
MT316196	2830166	99.1%	99.6%	228	Psoroma capense voucher NK-1080 internal transcribed spacer 1, partial sequence, 5.8S ribosomal RNA gene and internal transcribed spacer 2, complete sequence, and large subunit ribosomal RNA gene, partial sequence	Eukaryota	Ascomycota	Lecanoromycetes	Peltigerales	Pannariaceae	Psoroma	Psoroma_capense	ASV_409	size=2	GQ927300	SH1558231.08FU|reps	97.1%	93.7%	206	Fungi	Ascomycota	Lecanoromycetes	Peltigerales	Pannariaceae	Psoroma	Psoroma_buchananii	GBSO7282-13	97.4%	98.5%	227				Ascomycota	Lecanoromycetes	Peltigerales	Pannariaceae	Psoroma	Psoroma_buchananii	0,00	0,1	0,0	0,0	0,0	0,0	0,0	0,0	0,0	0,0
MF465900	2203226	97.4%	98.7%	227	Coccomyxa antarctica isolate FACHB-2140 small subunit ribosomal RNA gene, partial sequence, internal transcribed spacer 1, 5.8S ribosomal RNA gene, and internal transcribed spacer 2, complete sequence, and large subunit ribosomal RNA gene, partial sequence	Eukaryota	Chlorophyta	Trebouxiophyceae			Coccomyxa	Coccomyxa_antarctica	ASV_410	size=7	UDB0197916	SH2722013.08FU|reps	96.0%	98.0%	227	unidentified	unidentified	unidentified	unidentified	unidentified	unidentified	unidentified														0,00	0,1	0,0	0,0	0,0	0,0	0,0	0,0	0,0	0,0
MZ159569	909468	90.6%	94.8%	287	Gyalidea fritzei voucher K(M):201577 internal transcribed spacer 1, partial sequence, 5.8S ribosomal RNA gene, complete sequence, and internal transcribed spacer 2, partial sequence	Eukaryota	Ascomycota	Lecanoromycetes	Ostropales	Graphidaceae	Gyalidea	Gyalidea_fritzei	ASV_411	size=2	MF322776	SH1507284.08FU|reps	94.9%	75.8%	158	Fungi	Ascomycota	Leotiomycetes	Helotiales	Helotiales_fam_Incertae_sedis	Calloriopsis	Calloriopsis_sp.	OLICH3627-17	95.4%	67.2%	108	63,9356	12,1222	Norway	Ascomycota	Lecanoromycetes	Pertusariales	Icmadophilaceae	Icmadophila	Icmadophila_ericetorum	0,00	0,1	0,0	0,0	0,0	0,0	0,0	0,0	0,0	0,0
MN833950	104416	100.0%	100.0%	276	Filobasidium wieringae strain Y0R2 internal transcribed spacer 1, partial sequence, 5.8S ribosomal RNA gene, complete sequence, and internal transcribed spacer 2, partial sequence	Eukaryota	Basidiomycota	Tremellomycetes	Filobasidiales	Filobasidiaceae	Filobasidium	Filobasidium_wieringae	ASV_412	size=329	AF444373	SH1631613.08FU|refs	100.0%	100.0%	276	Fungi	Basidiomycota	Tremellomycetes	Filobasidiales	Filobasidiaceae	Filobasidium	Filobasidium_wieringae	GBTRE412-13	100.0%	100.0%	276				Basidiomycota	Tremellomycetes	Tremellales	Tremellaceae	Cryptococcus	Cryptococcus_wieringae	0,00	0,1	0,0	0,0	0,0	0,0	0,0	0,0	0,0	0,0
MK620101	2547298	100.0%	98.5%	222	Poeltidea sp. 1 UR-2019 voucher UR00004 internal transcribed spacer 1, partial sequence, 5.8S ribosomal RNA gene, complete sequence, and internal transcribed spacer 2, partial sequence<>Poeltidea sp. 1 UR-2019 voucher UR00057 internal transcribed spacer 1, partial sequence, 5.8S ribosomal RNA gene, complete sequence, and internal transcribed spacer 2, partial sequence<>Poeltidea sp. 1 UR-2019 vou…	Eukaryota	Ascomycota	Lecanoromycetes	Lecideales	Lecideaceae	Poeltidea	Poeltidea_sp._1_UR-2019	ASV_413	size=4	MK620120	SH2711267.08FU|reps	100.0%	98.7%	222	Fungi	Ascomycota	Lecanoromycetes	Lecanorales	Porpidiaceae	Poeltidea	Poeltidea_sp.	OLICH1168-14	85.4%	92.7%	233	66,564	15,36	Norway	Ascomycota	Lecanoromycetes	Lecanorales	Lecideaceae	Bryobilimbia	Bryobilimbia_diapensiae	0,00	0,1	0,1	0,0	0,0	0,0	0,0	0,0	0,0	0,0
KF296798	175245	82.2%	91.1%	230	Uncultured fungus clone 38_NA5_P34_G23 18S ribosomal RNA gene, partial sequence, internal transcribed spacer 1, 5.8S ribosomal RNA gene, and internal transcribed spacer 2, complete sequence, and 28S ribosomal RNA gene, partial sequence	Eukaryota						uncultured_fungus	ASV_414	size=4	UDB061771	SH1542767.08FU|reps	78.9%	78.4%	185	Fungi	Ascomycota	Leotiomycetes	Helotiales	Dermateaceae	unidentified	Dermateaceae_sp.	GBHEL1851-14	78.1%	89.0%	237				Ascomycota	Leotiomycetes	Helotiales	Hyaloscyphaceae	Hyphodiscus	Hyphodiscus_stereicola	0,00	0,1	0,1	0,0	0,0	0,0	0,0	0,0	0,0	0,0
GQ927293	842024	100.0%	100.0%	228	Psoroma cinnamomeum voucher NK-30 (A. Elvebakk 00-829) 18S ribosomal RNA gene, partial sequence, internal transcribed spacer 1, 5.8S ribosomal RNA gene, and internal transcribed spacer 2, complete sequence, and 28S ribosomal RNA gene, partial sequence	Eukaryota	Ascomycota	Lecanoromycetes	Peltigerales	Pannariaceae	Psoroma	Psoroma_cinnamomeum	ASV_415	size=3	KP314303	SH1558227.08FU|reps	99.0%	94.9%	207	Fungi	Ascomycota	Lecanoromycetes	Peltigerales	Pannariaceae	Psoroma	Psoroma_cinnamomeum	GBSO7289-13	100.0%	100.0%	228				Ascomycota	Lecanoromycetes	Peltigerales	Pannariaceae	Psoroma	Psoroma_cinnamomeum	0,00	0,1	0,0	0,0	0,0	0,0	0,0	0,0	0,0	0,0
KC965541	175245	99.1%	99.6%	228	Uncultured fungus clone 68_NA3_P31_J18 18S ribosomal RNA gene, partial sequence, internal transcribed spacer 1, 5.8S ribosomal RNA gene, and internal transcribed spacer 2, complete sequence, and 28S ribosomal RNA gene, partial sequence	Eukaryota						uncultured_fungus	ASV_416	size=3	JQ081444	SH1553535.08FU|reps	90.9%	64.8%	88	Fungi	Ascomycota	Arthoniomycetes	Arthoniales	unidentified	unidentified	Arthoniales_sp.	BARLI092-11	87.6%	68.1%	113	57,075	-4,019	United_Kingdom	Ascomycota	Arthoniomycetes	Arthoniales	Arthoniaceae	Arthonia	Arthonia_patellulata	0,00	0,1	0,0	0,0	0,0	0,0	0,0	0,0	0,0	0,0
AF415168	189351	88.4%	94.2%	233	Kornmannia leptoderma internal transcribed spacer 1, 5.8S ribosomal RNA gene, and internal transcribed spacer 2, complete sequence	Eukaryota	Chlorophyta	Ulvophyceae	Ulvales	Kornmanniaceae	Kornmannia	Kornmannia_leptoderma	ASV_417	size=6	UDB073817	SH2716692.08FU|reps	76.2%	87.1%	235	unidentified	unidentified	unidentified	unidentified	unidentified	unidentified	unidentified														0,00	0,1	0,0	0,0	0,0	0,0	0,0	0,0	0,0	0,0
KY610387	292717	100.0%	100.0%	228	Daldinia eschscholtzii culture CBS:113047 small subunit ribosomal RNA gene, partial sequence, internal transcribed spacer 1, 5.8S ribosomal RNA gene, and internal transcribed spacer 2, complete sequence, and large subunit ribosomal RNA gene, partial sequence	Eukaryota	Ascomycota	Sordariomycetes	Xylariales	Hypoxylaceae	Daldinia	Daldinia_eschscholtzii	ASV_418	size=5	JX658488	SH1507868.08FU|refs	98.7%	99.3%	228	Fungi	Ascomycota	Sordariomycetes	Xylariales	Xylariaceae	Daldinia	Daldinia_starbaeckii	GBXYL1879-13	99.6%	99.8%	228				Ascomycota	Sordariomycetes	Xylariales	Xylariaceae	Xylaria	Xylaria_sp._5219	0,00	0,1	0,0	0,0	0,0	0,0	0,0	0,0	0,0	0,0
MT266444	175245	98.7%	99.3%	228	Uncultured fungus clone 3991_790 5.8S ribosomal RNA gene, partial sequence, internal transcribed spacer 2, complete sequence, and large subunit ribosomal RNA gene, partial sequence	Eukaryota						uncultured_fungus	ASV_419	size=10	UDB0204603	SH1627153.08FU|reps	91.7%	95.9%	229	Fungi	Ascomycota	Dothideomycetes	Capnodiales	unidentified	unidentified	Capnodiales_sp.	GBCAP2724-15	89.0%	76.3%	145			Reunion	Ascomycota	Dothideomycetes	Capnodiales				0,00	0,1	0,0	0,0	0,0	0,0	0,0	0,0	0,0	0,0
MG694855	1940485	88.3%	66.1%	103	Riccardia sp. 13 LR-2017 voucher MTM12114_b 5.8S ribosomal RNA gene, partial sequence, internal transcribed spacer 2, complete sequence, and large subunit ribosomal RNA gene, partial sequence	Eukaryota	Streptophyta	Jungermanniopsida	Metzgeriales	Aneuraceae	Riccardia	Riccardia_sp._13_LR-2017	ASV_420	size=5	KX098805	SH1593770.08FU|reps	86.5%	65.3%	104	Viridiplantae	Marchantiophyta	Jungermanniopsida	Lophoziales	Cephaloziaceae	Cephalozia	Cephalozia_sp.														0,00	0,1	0,0	0,0	0,0	0,0	0,0	0,0	0,0	0,0
MF465900	2203226	96.9%	98.5%	227	Coccomyxa antarctica isolate FACHB-2140 small subunit ribosomal RNA gene, partial sequence, internal transcribed spacer 1, 5.8S ribosomal RNA gene, and internal transcribed spacer 2, complete sequence, and large subunit ribosomal RNA gene, partial sequence	Eukaryota	Chlorophyta	Trebouxiophyceae			Coccomyxa	Coccomyxa_antarctica	ASV_421	size=14	UDB0197916	SH2722013.08FU|reps	95.6%	97.8%	227	unidentified	unidentified	unidentified	unidentified	unidentified	unidentified	unidentified														0,00	0,1	0,0	0,0	0,0	0,0	0,0	0,0	0,0	0,0
LT560341	631446	95.6%	97.8%	229	Elliptochloris perforata partial 18S rRNA gene, strain CAUP H7103	Eukaryota	Chlorophyta	Trebouxiophyceae			Elliptochloris	Elliptochloris_perforata	ASV_422	size=3	UDB0316306	SH3330977.08FU|reps	95.6%	97.8%	228	unidentified	unidentified	unidentified	unidentified	unidentified	unidentified	unidentified														0,00	0,1	0,0	0,0	0,0	0,0	0,0	0,0	0,0	0,0
LT560341	631446	95.7%	97.8%	230	Elliptochloris perforata partial 18S rRNA gene, strain CAUP H7103	Eukaryota	Chlorophyta	Trebouxiophyceae			Elliptochloris	Elliptochloris_perforata	ASV_423	size=5	UDB0316306	SH3330977.08FU|reps	96.1%	98.0%	229	unidentified	unidentified	unidentified	unidentified	unidentified	unidentified	unidentified														0,00	0,1	0,0	0,0	0,0	0,0	0,0	0,0	0,0	0,0
EU878191	41835	82.4%	90.2%	239	Mnium hornum 18S ribosomal RNA gene, partial sequence, internal transcribed spacer 1, 5.8S ribosomal RNA gene, and internal transcribed spacer 2, complete sequence, and 26S ribosomal RNA gene, partial sequence	Eukaryota	Streptophyta	Bryopsida	Bryales	Mniaceae	Mnium	Mnium_hornum	ASV_424	size=6	UDB0119335	SH3345256.08FU|reps	83.2%	90.3%	226	unidentified	unidentified	unidentified	unidentified	unidentified	unidentified	unidentified														0,00	0,1	0,0	0,0	0,0	0,0	0,0	0,0	0,0	0,0
MH302535	392743	87.9%	70.5%	124	Umbilicaria torrefacta voucher OSC:McCune 36203 internal transcribed spacer 1 and 5.8S ribosomal RNA gene, complete sequence, and internal transcribed spacer 2, partial sequence	Eukaryota	Ascomycota	Lecanoromycetes	Umbilicariales	Umbilicariaceae	Umbilicaria	Umbilicaria_torrefacta	ASV_425	size=5	MH302531	SH1521856.08FU|reps	87.9%	70.5%	124	Fungi	Ascomycota	Lecanoromycetes	Umbilicariales	Umbilicariaceae	Umbilicaria	Umbilicaria_torrefacta	GBEUR3985-13	77.3%	88.7%	247				Ascomycota	Eurotiomycetes	Eurotiales	Trichocomaceae	Trichocoma	Trichocoma_paradoxa	0,00	0,1	0,0	0,0	0,0	0,0	0,0	0,0	0,0	0,0
JX373816	175245	91.7%	66.3%	96	Uncultured fungus clone 036A19555 18S ribosomal RNA gene, partial sequence, internal transcribed spacer 1, complete sequence, and 5.8S ribosomal RNA gene, partial sequence	Eukaryota						uncultured_fungus	ASV_426	size=6	AY600068	SH1518427.08FU|reps	98.6%	64.4%	69	Fungi	Ascomycota	Lecanoromycetes	Trapeliales	Trapeliaceae	Trapeliopsis	Trapeliopsis_glaucolepidea	GBSO981-13	98.6%	64.4%	69			Czech_Republic	Ascomycota	Lecanoromycetes	Agyriales	Agyriaceae	Trapeliopsis	Trapeliopsis_glaucolepidea	0,00	0,1	0,0	0,0	0,0	0,0	0,0	0,0	0,0	0,0
MF181329	155900	95.6%	97.8%	228	Uncultured organism clone OTU_1755 5.8S ribosomal RNA gene, partial sequence, internal transcribed spacer 2, complete sequence, and large subunit ribosomal RNA gene, partial sequence							uncultured_organism	ASV_427	size=92	UDB0540635	SH2743883.08FU|reps	88.9%	91.8%	217	unidentified	unidentified	unidentified	unidentified	unidentified	unidentified	unidentified	GBSO5741-13	90.8%	95.4%	228				Ascomycota	Eurotiomycetes	Verrucariales	Verrucariaceae	Verrucaria	Verrucaria_elaeina	0,00	0,1	0,0	0,0	0,0	0,0	0,0	0,0	0,0	0,0
[truncated: 59 more columns]
